# Supplementary material for: Synthesis, decom­position studies and crystal structure of a three-dimensional CuCN network structure with protonated N-methyl­ethano­lamine as the guest cation
Source: Acta Crystallogr C Struct Chem. 2020 Apr 17;76(Pt 5):405–11. doi: 10.1107/S2053229620004477 (PMC7199200; doi:10.1107/S2053229620004477)
Supplement: Supplementary file 1 [file c-76-00405-sup1.cif]

##############################################################################
#                                                                            #
# This CIF contains the data in a paper accepted for publication in          #
# Acta Crystallographica Section C. It conforms to the requirements of       #
# Notes for Authors for Acta Crystallographica Section C, and has been       #
# peer reviewed under the auspices of the IUCr Commission on Journals.       #
#                                                                            #
# Full details of the Crystallographic Information File format               #
# are given in the paper "The Crystallographic Information File (CIF):       #
# a New Standard Archive File for Crystallography" by S. R. Hall, F. H.      #
# Allen and I. D. Brown [Acta Cryst. (1991), A47, 655-685].                  #
#                                                                            #
# The current version of the core CIF dictionary is obtainable from          #
# ftp://ftp.iucr.org/pub/cif_core.dic.                                       #
#                                                                            #
# Software is freely available for graphical display of the structure(s)     #
# in this CIF. For information consult the CIF software page                 #
# http://www.iucr.org/resources/cif/software.                                #
#                                                                            #
# This file may be used for bona fide research purposes within the           #
# scientific community so long as proper attribution is given to the journal # 
# article from which it was obtained.                                        #
#                                                                            #
##############################################################################
data_I
_audit_creation_method     'SHELXL-2017/1'
_database_code_depnum_ccdc_archive     'CCDC 1993944'
_chemical_name_systematic
;\
Poly[2-hydroxy-<i>N</i>-methylethan-1-aminium [\m~3~-cyanido-\
\k^3^<i>C</i>:<i>C</i>:<i>N</i>-di-\m-cyanido-\k^4^<i>C</i>:<i>N</i>-\
dicuprate(I)]]
;
_chemical_name_common     ?
_chemical_formula_moiety     'C3 H10 N O +, C3 N3 Cu2 -'
_chemical_formula_sum     'C6 H10 Cu2 N4 O'
_chemical_formula_iupac     '(C3 H10 N O) [Cu2 (C N)3]'
_chemical_formula_weight     281.26
_chemical_melting_point     ?
_chemical_absolute_configuration     ?
_symmetry_cell_setting     tetragonal
_symmetry_space_group_name_H-M     'P 43'
_symmetry_space_group_name_Hall     'P 4cw'
loop_
    _symmetry_equiv_pos_as_xyz
    'x,  y,  z'
    ' -x,  -y,  z+1/2'
    'y,  -x,  z+1/4'
    ' -y,  x,  z+3/4'
_cell_length_a     8.8994(5)
_cell_length_b     8.8994(5)
_cell_length_c     11.3750(11)
_cell_angle_alpha     90
_cell_angle_beta     90
_cell_angle_gamma     90
_cell_volume     900.89(13)
_cell_formula_units_Z     4
_cell_measurement_reflns_used     2071
_cell_measurement_theta_min     1.00
_cell_measurement_theta_max     34.97
_cell_measurement_temperature     303.0(10)
_exptl_crystal_description     block
_exptl_crystal_colour     colourless
_exptl_crystal_size_max     0.30
_exptl_crystal_size_mid     0.07
_exptl_crystal_size_min     0.07
_exptl_crystal_density_diffrn     2.074
_exptl_crystal_density_meas     ?
_exptl_crystal_density_method     ?
_exptl_crystal_F_000     560
_exptl_absorpt_coefficient_mu     4.683
_exptl_absorpt_correction_type     refdelf
_exptl_absorpt_process_details
;
(Otwinowski & Minor, 1997)
;
_exptl_absorpt_correction_T_min     0.56
_exptl_absorpt_correction_T_max     0.77
_diffrn_ambient_temperature     303.0(10)
_diffrn_radiation_type     MoK\a
_diffrn_radiation_wavelength     0.7107
_diffrn_radiation_source     'fine-focus sealed tube'
_diffrn_radiation_monochromator     graphite
_diffrn_measurement_device_type     'Enraf--Nonius KappaCCD'
_diffrn_measurement_device     '95mm CCD camera on \k-goniostat'
_diffrn_measurement_method     'combination of \w and \f scans'
_diffrn_detector_area_resol_mean     9
_diffrn_reflns_number     3962
_diffrn_reflns_av_R_equivalents     0.043
_diffrn_reflns_av_unetI/netI     0.0325
_diffrn_reflns_theta_min     2.288
_diffrn_reflns_theta_max     34.956
_diffrn_reflns_theta_full     25.241
_diffrn_measured_fraction_theta_max     1.000
_diffrn_measured_fraction_theta_full     1.000
_diffrn_reflns_limit_h_min     0
_diffrn_reflns_limit_h_max     14
_diffrn_reflns_limit_k_min     0
_diffrn_reflns_limit_k_max     14
_diffrn_reflns_limit_l_min     -18
_diffrn_reflns_limit_l_max     18
_refine_special_details     ?
_reflns_number_total     3962
_reflns_number_gt     3685
_reflns_threshold_expression     'I > 2\s(I)'
_refine_ls_structure_factor_coef     Fsqd
_refine_ls_matrix_type     full
_refine_ls_R_factor_all     0.0281
_refine_ls_R_factor_gt     0.0248
_refine_ls_wR_factor_gt     0.0476
_refine_ls_wR_factor_ref     0.0483
_refine_ls_goodness_of_fit_ref     1.079
_refine_ls_restrained_S_all     1.080
_refine_ls_number_reflns     3962
_refine_ls_number_parameters     134
_refine_ls_number_restraints     8
_refine_ls_hydrogen_treatment     mixed
_refine_ls_weighting_scheme     calc
_refine_ls_weighting_details
              'w=1/[\s^2^(Fo^2^)+(0.0090P)^2^+0.1000P] where P=(Fo^2^+2Fc^2^)/3'
_atom_sites_solution_hydrogens     mixed
_atom_sites_solution_primary     ?
_atom_sites_solution_secondary     ?
_refine_ls_shift/su_max     0.002
_refine_ls_shift/su_mean     0.000
_refine_diff_density_max     0.488
_refine_diff_density_min     -0.412
_refine_ls_extinction_method
;
SHELXL2017 (Sheldrick, 2015b)
;
_refine_ls_extinction_coef     0.0066(7)
_refine_ls_extinction_expression
                                  'Fc^*^=kFc[1+0.001xFc^2^\l^3^/sin(2\q)]^-1/4^'
_refine_ls_abs_structure_details
;
Flack <i>x</i> determined using 1606 quotients [(I+)-(I-)]/[(I+)+(I-)]
(Parsons <i>et al.</i>,  2013)
;
_refine_ls_abs_structure_Flack     0.008(8)
loop_
    _atom_type_symbol
    _atom_type_description
    _atom_type_scat_dispersion_real
    _atom_type_scat_dispersion_imag
    _atom_type_scat_source
    'Cu' 'Cu' 0.3201 1.2651
                         'International Tables Vol C Tables 4.2.6.8 and 6.1.1.4'
    'O' 'O' 0.0106 0.0060
                         'International Tables Vol C Tables 4.2.6.8 and 6.1.1.4'
    'N' 'N' 0.0061 0.0033
                         'International Tables Vol C Tables 4.2.6.8 and 6.1.1.4'
    'C' 'C' 0.0033 0.0016
                         'International Tables Vol C Tables 4.2.6.8 and 6.1.1.4'
    'H' 'H' 0.0000 0.0000
                         'International Tables Vol C Tables 4.2.6.8 and 6.1.1.4'
_computing_data_collection
;
KappaCCD Server Software (Nonius, 1997)
;
_computing_cell_refinement
;
SCALEPACK (Otwinowski & Minor, 1997)
;
_computing_data_reduction
;
DENZO and SCALEPACK (Otwinowski & Minor, 1997)
;
_computing_structure_solution
;
SHELXT (Sheldrick, 2015a)
;
_computing_structure_refinement
;
SHELXL2017 (Sheldrick, 2015b)
;
_computing_molecular_graphics
;
ORTEPIII (Burnett & Johnson, 1996) and ORTEP-3 (Farrugia, 2012)
;
_computing_publication_material
;
publCIF (Westrip, 2010)
;
loop_
    _atom_site_type_symbol
    _atom_site_label
    _atom_site_fract_x
    _atom_site_fract_y
    _atom_site_fract_z
    _atom_site_U_iso_or_equiv
    _atom_site_adp_type
    _atom_site_calc_flag
    _atom_site_occupancy
    _atom_site_disorder_assembly
    _atom_site_disorder_group
    Cu Cu1 0.38358(3) 0.18456(3) 0.00000(3) 0.02084(7) Uani d 1 . .
    Cu Cu2 0.28003(4) 0.07512(4) -0.19400(3) 0.02680(8) Uani d 1 . .
    C C1 0.5323(3) 0.2443(3) -0.1179(2) 0.0218(4) Uani d 1 . .
    N N1 0.2840(2) 0.3660(2) 0.0780(2) 0.0253(4) Uani d 1 . .
    C C2 0.4110(3) -0.0360(3) -0.2946(2) 0.0200(4) Uani d 1 . .
    N N2 0.5145(2) 0.1016(2) 0.14170(19) 0.0239(4) Uani d 1 . .
    C C3 0.2435(3) 0.0089(3) -0.0156(2) 0.0225(4) Uani d 1 . .
    N N3 0.0971(3) 0.1787(2) -0.2382(2) 0.0295(5) Uani d 1 . .
    O O10 0.5737(2) 0.5691(2) 0.0066(2) 0.0381(5) Uani d 1 . .
    H H10A 0.534(7) 0.528(4) -0.051(4) 0.062(18) Uiso d 0.5 . .
    H H10B 0.540(7) 0.525(4) 0.064(4) 0.062(18) Uiso d 0.5 . .
    C C11 0.5134(3) 0.7179(3) 0.0054(3) 0.0355(6) Uani d 1 . .
    H H11A 0.481519 0.745826 0.083948 0.053 Uiso calc 1 . .
    H H11B 0.426598 0.721844 -0.046047 0.053 Uiso calc 1 . .
    C C12 0.6315(4) 0.8256(3) -0.0373(3) 0.0332(6) Uani d 1 . .
    H H12A 0.589686 0.926237 -0.039988 0.050 Uiso calc 1 . .
    H H12B 0.714921 0.826298 0.017589 0.050 Uiso calc 1 . .
    N N13 0.6875(3) 0.7837(2) -0.15639(19) 0.0256(4) Uani d 1 . .
    H H13A 0.611(3) 0.779(4) -0.205(3) 0.043(7) Uiso d 1 . .
    H H13B 0.722(4) 0.689(2) -0.154(4) 0.043(7) Uiso d 1 . .
    C C14 0.8023(3) 0.8895(3) -0.2018(3) 0.0354(6) Uani d 1 . .
    H H14A 0.761324 0.989230 -0.203725 0.053 Uiso calc 1 . .
    H H14B 0.831146 0.860017 -0.279817 0.053 Uiso calc 1 . .
    H H14C 0.888751 0.887655 -0.151385 0.053 Uiso calc 1 . .
loop_
    _atom_site_aniso_label
    _atom_site_aniso_U_11
    _atom_site_aniso_U_22
    _atom_site_aniso_U_33
    _atom_site_aniso_U_12
    _atom_site_aniso_U_13
    _atom_site_aniso_U_23
    Cu1 0.02144(13) 0.02121(14) 0.01986(12) -0.00200(10) 0.00156(11)
                                                                    -0.00052(11)
    Cu2 0.03029(16) 0.02832(15) 0.02179(13) 0.01185(12) 0.00246(13) -0.00047(13)
    C1 0.0242(11) 0.0194(10) 0.0217(10) -0.0005(8) 0.0017(9) 0.0006(8)
    N1 0.0244(9) 0.0271(10) 0.0245(10) 0.0037(8) 0.0008(8) -0.0025(8)
    C2 0.0188(10) 0.0210(10) 0.0200(10) 0.0012(8) -0.0011(8) 0.0002(8)
    N2 0.0241(9) 0.0247(9) 0.0228(9) 0.0024(8) -0.0019(8) 0.0007(8)
    C3 0.0209(10) 0.0240(10) 0.0226(11) -0.0002(8) -0.0007(8) 0.0026(9)
    N3 0.0321(11) 0.0317(11) 0.0246(10) 0.0108(9) -0.0032(9) 0.0007(9)
    O10 0.0348(10) 0.0305(10) 0.0490(13) -0.0018(8) -0.0017(11) 0.0034(10)
    C11 0.0366(14) 0.0341(13) 0.0357(14) 0.0078(11) 0.0045(13) -0.0026(13)
    C12 0.0469(16) 0.0266(13) 0.0261(11) 0.0067(12) 0.0032(11) -0.0050(10)
    N13 0.0292(11) 0.0242(10) 0.0233(9) 0.0067(8) -0.0040(8) -0.0016(8)
    C14 0.0405(15) 0.0342(14) 0.0315(13) -0.0010(11) -0.0001(13) 0.0031(12)
_geom_special_details
;
 All esds (except the esd in the dihedral angle between two l.s. planes)
 are estimated using the full covariance matrix.  The cell esds are taken
 into account individually in the estimation of esds in distances, angles
 and torsion angles; correlations between esds in cell parameters are only
 used when they are defined by crystal symmetry.  An approximate (isotropic)
 treatment of cell esds is used for estimating esds involving l.s. planes.
;
loop_
    _geom_bond_atom_site_label_1
    _geom_bond_atom_site_label_2
    _geom_bond_site_symmetry_2
    _geom_bond_distance
    _geom_bond_publ_flag
    Cu1 C1 . 1.958(2) ?
    Cu1 C3 . 2.007(2) ?
    Cu1 N1 . 2.044(2) ?
    Cu1 N2 . 2.122(2) ?
    Cu1 Cu2 . 2.5822(5) ?
    Cu2 C2 . 1.910(2) ?
    Cu2 N3 . 1.937(2) ?
    Cu2 C3 . 2.138(2) ?
    C1 N1 4_654 1.150(3) ?
    C2 N2 2_654 1.142(3) ?
    N2 N13 2_665 3.090(3) ?
    N2 N13 3_565 3.093(3) ?
    C3 N3 3 1.149(3) ?
    O10 C11 . 1.428(3) ?
    O10 H10A . 0.833(14) ?
    O10 H10B . 0.824(14) ?
    C11 C12 . 1.503(4) ?
    C11 H11A . 0.9700 ?
    C11 H11B . 0.9700 ?
    C12 N13 . 1.491(4) ?
    C12 H12A . 0.9700 ?
    C12 H12B . 0.9700 ?
    N13 C14 . 1.482(4) ?
    N13 H13A . 0.877(14) ?
    N13 H13B . 0.893(13) ?
    C14 H14A . 0.9600 ?
    C14 H14B . 0.9600 ?
    C14 H14C . 0.9600 ?
loop_
    _geom_angle_atom_site_label_1
    _geom_angle_atom_site_label_2
    _geom_angle_atom_site_label_3
    _geom_angle_site_symmetry_1
    _geom_angle_site_symmetry_3
    _geom_angle
    _geom_angle_publ_flag
    C1 Cu1 C3 . . 124.80(10) ?
    C1 Cu1 N1 . . 112.06(9) ?
    C3 Cu1 N1 . . 112.60(9) ?
    C1 Cu1 N2 . . 104.12(9) ?
    C3 Cu1 N2 . . 97.87(9) ?
    N1 Cu1 N2 . . 100.57(9) ?
    C1 Cu1 Cu2 . . 76.00(7) ?
    C3 Cu1 Cu2 . . 53.78(7) ?
    N1 Cu1 Cu2 . . 120.93(6) ?
    N2 Cu1 Cu2 . . 135.55(6) ?
    C2 Cu2 N3 . . 127.14(10) ?
    C2 Cu2 C3 . . 121.26(10) ?
    N3 Cu2 C3 . . 104.47(10) ?
    C2 Cu2 Cu1 . . 119.32(7) ?
    N3 Cu2 Cu1 . . 110.02(7) ?
    C3 Cu2 Cu1 . . 49.24(7) ?
    N1 C1 Cu1 4_654 . 169.1(2) ?
    C1 N1 Cu1 3_565 . 170.7(2) ?
    N2 C2 Cu2 2_654 . 177.3(2) ?
    C2 N2 Cu1 2_655 . 168.1(2) ?
    C2 N2 N13 2_655 2_665 92.00(17) ?
    Cu1 N2 N13 . 2_665 97.48(9) ?
    C2 N2 N13 2_655 3_565 88.44(17) ?
    Cu1 N2 N13 . 3_565 94.57(8) ?
    N13 N2 N13 2_665 3_565 112.43(11) ?
    N3 C3 Cu1 3 . 158.0(2) ?
    N3 C3 Cu2 3 . 124.1(2) ?
    Cu1 C3 Cu2 . . 76.98(8) ?
    C3 N3 Cu2 4_554 . 178.0(2) ?
    C11 O10 H10A . . 104(3) ?
    C11 O10 H10B . . 108(3) ?
    H10A O10 H10B . . 105(3) ?
    O10 C11 C12 . . 109.4(2) ?
    O10 C11 H11A . . 109.8 ?
    C12 C11 H11A . . 109.8 ?
    O10 C11 H11B . . 109.8 ?
    C12 C11 H11B . . 109.8 ?
    H11A C11 H11B . . 108.2 ?
    N13 C12 C11 . . 111.6(2) ?
    N13 C12 H12A . . 109.3 ?
    C11 C12 H12A . . 109.3 ?
    N13 C12 H12B . . 109.3 ?
    C11 C12 H12B . . 109.3 ?
    H12A C12 H12B . . 108.0 ?
    C14 N13 C12 . . 112.9(2) ?
    C14 N13 H13A . . 110(2) ?
    C12 N13 H13A . . 109(2) ?
    C14 N13 H13B . . 112(2) ?
    C12 N13 H13B . . 109(3) ?
    H13A N13 H13B . . 104(3) ?
    N13 C14 H14A . . 109.5 ?
    N13 C14 H14B . . 109.5 ?
    H14A C14 H14B . . 109.5 ?
    N13 C14 H14C . . 109.5 ?
    H14A C14 H14C . . 109.5 ?
    H14B C14 H14C . . 109.5 ?
loop_
    _geom_hbond_atom_site_label_D
    _geom_hbond_atom_site_label_H
    _geom_hbond_atom_site_label_A
    _geom_hbond_site_symmetry_A
    _geom_hbond_distance_DH
    _geom_hbond_distance_HA
    _geom_hbond_distance_DA
    _geom_hbond_angle_DHA
    _geom_hbond_publ_flag
    N13 H13A O10 4_654 0.877(14) 2.47(3) 3.113(3) 131(3) yes
    O10 H10B O10 3_565 0.824(14) 2.37(4) 3.1150(12) 151(7) yes
    O10 H10A O10 4_654 0.833(14) 2.40(3) 3.1150(12) 144(4) yes
    N13 H13A N2 2_664 0.877(14) 2.33(2) 3.090(3) 145(3) yes
    N13 H13B N2 4_654 0.893(13) 2.27(2) 3.093(3) 152(3) yes
_shelx_space_group_comment
;
The symmetry employed for this shelxl refinement is uniquely defined
by the previous loop, which should always be used as a source of
symmetry information in preference to the above space-group names.
They are only intended as comments.
 Full datasets were collected from each of four crystals.
Cell dimensions are the average from these four crystals, and
standard deviations (esds) of these means were calculated from the spread
of the four values.  The esds given by the DENZO software are 2-3
times smaller. The _cell_measurement values refer to crystal number 4.
;
_shelx_estimated_absorpt_T_min     0.334
_shelx_estimated_absorpt_T_max     0.735
_shelx_hkl_file
;
   0   1 -18     1.7     2.2
   1   1 -18     2.4     1.7
   2   1 -18     3.6     2.2
   0   2 -18    68.3     5.4
   1   2 -18    14.8     3.6
   0   1 -17    25.9     3.2
   1   1 -17    87.5     4.3
   2   1 -17    34.4     3.5
   3   1 -17    79.1     5.2
   4   1 -17    27.1     3.2
   5   1 -17     9.3     2.9
   0   2 -17    25.4     2.7
   1   2 -17    19.4     2.8
   2   2 -17     4.3     2.8
   3   2 -17    18.0     3.3
   4   2 -17    48.2     4.4
   5   2 -17    19.2     3.1
   0   3 -17    58.9     4.5
   1   3 -17    13.0     2.6
   2   3 -17    87.3     7.2
   3   3 -17     0.6     2.6
   4   3 -17     9.2     3.0
   0   4 -17    67.2     4.7
   1   4 -17    11.3     3.6
   2   4 -17    -1.0     2.6
   3   4 -17    -1.9     3.7
   0   5 -17    16.9     4.3
   1   5 -17    27.7     3.6
   2   5 -17    58.2     5.6
   0   0 -16   266.8    13.6
   0   1 -16    15.7     2.1
   1   1 -16    10.0     1.7
   2   1 -16    71.1     4.6
   3   1 -16    71.7     4.3
   4   1 -16    45.1     4.0
   5   1 -16     1.4     2.4
   6   1 -16     9.9     3.6
   0   2 -16    13.2     2.1
   1   2 -16   154.0     5.3
   2   2 -16    66.4     3.7
   3   2 -16     8.7     2.5
   4   2 -16    41.6     4.2
   5   2 -16     5.2     4.0
   6   2 -16     4.4     2.8
   0   3 -16     7.3     2.3
   1   3 -16    23.5     3.0
   2   3 -16     4.8     1.7
   3   3 -16    12.5     2.2
   4   3 -16    30.8     3.3
   5   3 -16    87.2     5.6
   6   3 -16    40.7     3.4
   0   4 -16    12.9     2.4
   1   4 -16     3.6     1.9
   2   4 -16    27.0     4.3
   3   4 -16   132.7     8.8
   4   4 -16     2.9     2.9
   5   4 -16    26.9     3.5
   0   5 -16     9.5     1.9
   1   5 -16    30.1     3.7
   2   5 -16    12.6     3.4
   3   5 -16     5.4     4.0
   4   5 -16     3.7     3.9
   0   6 -16    15.6     4.6
   1   6 -16     9.5     2.9
   2   6 -16    24.4     3.8
   3   6 -16    20.5     3.9
   0   7 -16    -1.4     3.2
   0   1 -15   161.2     4.4
   1   1 -15   126.6     4.2
   2   1 -15    51.8     2.8
   3   1 -15    15.9     2.1
   4   1 -15     3.4     1.7
   5   1 -15    20.5     2.8
   6   1 -15     3.9     2.4
   7   1 -15     8.4     3.4
   8   1 -15    72.2     7.4
   0   2 -15    99.3     4.4
   1   2 -15    58.1     3.0
   2   2 -15    31.2     2.4
   3   2 -15    80.8     4.5
   4   2 -15    47.3     3.6
   5   2 -15    10.8     3.0
   6   2 -15    74.7     4.8
   7   2 -15    12.7     3.3
   8   2 -15    15.0     2.4
   0   3 -15    38.4     2.6
   1   3 -15    54.7     3.3
   2   3 -15   163.5     6.2
   3   3 -15    24.7     3.3
   4   3 -15    59.8     4.1
   5   3 -15     7.3     3.1
   6   3 -15    46.0     4.2
   7   3 -15    17.0     3.1
   0   4 -15    53.1     3.5
   1   4 -15     9.5     2.1
   2   4 -15     8.6     2.2
   3   4 -15     0.8     2.9
   4   4 -15    94.9     5.2
   5   4 -15    96.0     5.4
   6   4 -15     5.2     3.0
   7   4 -15    33.5     3.9
   0   5 -15     2.0     2.3
   1   5 -15    17.8     2.2
   2   5 -15    69.8     5.1
   3   5 -15    90.0     6.3
   4   5 -15    45.2     5.6
   5   5 -15    27.0     4.6
   6   5 -15    41.4     6.2
   0   6 -15    74.2     4.6
   1   6 -15     3.5     2.6
   2   6 -15    25.4     4.5
   3   6 -15    50.4     4.5
   4   6 -15    37.0     5.6
   5   6 -15    25.2     5.0
   0   7 -15    48.7     5.3
   1   7 -15    55.4     5.5
   2   7 -15     8.8     3.4
   3   7 -15    26.2     4.1
   4   7 -15    48.2     5.9
   0   8 -15    13.4     4.3
   1   8 -15    36.4     4.4
   2   8 -15    15.6     3.8
   0   1 -14   104.8     3.2
   1   1 -14    80.5     2.7
   2   1 -14    85.5     3.7
   3   1 -14    38.4     2.7
   4   1 -14    23.7     2.1
   5   1 -14   162.7     5.9
   6   1 -14    10.3     2.1
   7   1 -14    17.4     2.9
   8   1 -14     9.3     2.4
   9   1 -14    10.7     4.2
   0   2 -14    84.4     3.5
   1   2 -14    29.0     2.3
   2   2 -14    44.6     2.5
   3   2 -14   188.6     6.4
   4   2 -14    10.0     2.0
   5   2 -14    61.6     4.2
   6   2 -14     6.1     2.3
   7   2 -14    57.6     4.6
   8   2 -14    34.6     3.8
   9   2 -14    19.5     5.7
   0   3 -14    40.9     2.7
   1   3 -14    43.4     2.5
   2   3 -14    23.8     2.0
   3   3 -14    68.2     3.3
   4   3 -14    61.6     4.3
   5   3 -14    58.2     3.4
   6   3 -14    52.9     4.4
   7   3 -14     1.4     2.0
   8   3 -14    13.6     3.1
   0   4 -14    79.6     3.9
   1   4 -14   173.8     6.7
   2   4 -14    80.4     4.0
   3   4 -14     5.0     2.5
   4   4 -14    54.3     4.1
   5   4 -14     9.6     2.2
   6   4 -14    68.3     4.7
   7   4 -14    25.5     3.2
   8   4 -14     6.3     2.7
   0   5 -14     6.1     1.7
   1   5 -14     5.7     1.8
   2   5 -14    31.3     3.5
   3   5 -14    68.2     4.8
   4   5 -14    84.8     6.5
   5   5 -14    24.4     5.2
   6   5 -14     8.3     3.8
   7   5 -14     4.9     2.6
   0   6 -14    52.6     3.6
   1   6 -14    61.0     3.7
   2   6 -14    51.1     4.7
   3   6 -14    14.3     3.5
   4   6 -14    -0.2     3.2
   5   6 -14    51.3     5.1
   6   6 -14     9.1     2.9
   7   6 -14     8.2     4.5
   0   7 -14    54.6     3.9
   1   7 -14    10.4     3.0
   2   7 -14    34.5     3.9
   3   7 -14    30.8     6.2
   4   7 -14    -3.8     3.1
   5   7 -14    28.6     5.2
   6   7 -14    26.1     4.9
   0   8 -14    44.4     4.3
   1   8 -14     2.0     3.0
   2   8 -14     1.3     2.9
   3   8 -14    41.9     5.5
   4   8 -14    60.3     5.4
   0   9 -14    12.6     4.7
   1   9 -14    27.0     4.3
   2   9 -14    46.8     5.1
   0   1 -13    18.4     1.5
   1   1 -13    41.6     2.2
   2   1 -13     5.6     1.3
   3   1 -13   182.6     6.3
   4   1 -13   294.1     9.8
   5   1 -13     9.0     1.7
   6   1 -13   172.4     6.4
   7   1 -13    91.0     5.0
   8   1 -13     2.3     4.1
   9   1 -13    16.6     4.3
  10   1 -13    -2.7     3.8
   0   2 -13    14.6     1.6
   1   2 -13   130.5     4.5
   2   2 -13   184.3     6.1
   3   2 -13    10.7     1.6
   4   2 -13    79.2     3.8
   5   2 -13   160.2     6.4
   6   2 -13    53.0     3.7
   7   2 -13     8.9     2.0
   8   2 -13    27.5     3.6
   9   2 -13    55.8     4.6
   0   3 -13   209.4     6.8
   1   3 -13    33.6     2.1
   2   3 -13   131.4     4.3
   3   3 -13   128.9     4.4
   4   3 -13    35.2     2.8
   5   3 -13    66.6     4.0
   6   3 -13    -0.0     1.8
   7   3 -13    85.9     4.9
   8   3 -13   116.2     6.2
   9   3 -13    20.1     2.7
   0   4 -13   190.5     6.8
   1   4 -13    28.5     2.3
   2   4 -13    87.6     3.9
   3   4 -13    52.8     2.7
   4   4 -13    16.4     2.3
   5   4 -13    13.4     2.6
   6   4 -13    44.6     3.5
   7   4 -13    56.9     4.4
   8   4 -13    28.2     3.7
   9   4 -13    57.7     4.6
   0   5 -13   120.6     5.0
   1   5 -13   316.3    10.9
   2   5 -13    80.3     4.2
   3   5 -13     3.9     2.5
   4   5 -13     8.3     2.7
   5   5 -13     0.0     2.2
   6   5 -13    32.4     3.8
   7   5 -13    44.9     3.6
   8   5 -13    26.8     2.7
   0   6 -13    96.5     4.6
   1   6 -13   144.9     6.3
   2   6 -13    23.6     3.4
   3   6 -13    88.6     5.7
   4   6 -13    38.1     4.0
   5   6 -13    17.6     3.5
   6   6 -13    -0.1     3.4
   7   6 -13    43.6     6.3
   8   6 -13    45.2     6.3
   0   7 -13    58.7     4.0
   1   7 -13    13.2     2.8
   2   7 -13    94.3     5.8
   3   7 -13    75.7     5.9
   4   7 -13     4.4     2.7
   5   7 -13    25.2     4.5
   6   7 -13    23.4     4.2
   7   7 -13     3.1     4.1
   0   8 -13    23.7     3.8
   1   8 -13    45.2     4.2
   2   8 -13    46.7     4.6
   3   8 -13    13.0     3.0
   4   8 -13    20.3     4.5
   5   8 -13    39.7     4.8
   6   8 -13    34.1     5.2
   0   9 -13     6.8     2.8
   1   9 -13    12.1     3.0
   2   9 -13     9.6     3.8
   3   9 -13    50.8     4.7
   4   9 -13    40.8     5.1
   0  10 -13     4.1     4.2
   1  10 -13     6.5     3.8
   0   0 -12   434.7    18.0
   0   1 -12    89.1     3.1
   1   1 -12    30.9     1.7
   2   1 -12   241.9     7.1
   3   1 -12   287.3     8.5
   4   1 -12   244.2     8.1
   5   1 -12     4.2     1.5
   6   1 -12     6.7     1.8
   7   1 -12    46.0     3.4
   8   1 -12    50.6     3.7
   9   1 -12    20.5     2.7
  10   1 -12     5.1     3.1
   0   2 -12    39.6     1.9
   1   2 -12   167.5     5.4
   2   2 -12   116.9     4.1
   3   2 -12   135.6     4.8
   4   2 -12   142.6     5.6
   5   2 -12    11.1     1.9
   6   2 -12    99.9     4.8
   7   2 -12    21.7     2.5
   8   2 -12    40.2     3.3
   9   2 -12    23.1     3.5
  10   2 -12    16.9     3.4
   0   3 -12    32.5     2.3
   1   3 -12   452.2    11.9
   2   3 -12     7.7     1.6
   3   3 -12    70.5     3.0
   4   3 -12   121.0     4.7
   5   3 -12    76.1     4.0
   6   3 -12    70.1     4.2
   7   3 -12     7.1     1.8
   8   3 -12    24.1     3.2
   9   3 -12     0.6     2.1
  10   3 -12    56.7     5.2
   0   4 -12    92.4     4.2
   1   4 -12     8.5     1.7
   2   4 -12   150.4     5.1
   3   4 -12   155.3     5.1
   4   4 -12     9.6     2.0
   5   4 -12    56.3     3.7
   6   4 -12     3.6     2.1
   7   4 -12    23.5     2.6
   8   4 -12    97.4     5.8
   9   4 -12    15.9     2.6
  10   4 -12    18.9     3.1
   0   5 -12   323.9    10.0
   1   5 -12    34.3     2.5
   2   5 -12   114.7     4.5
   3   5 -12    18.6     2.7
   4   5 -12     2.9     1.6
   5   5 -12    79.5     4.7
   6   5 -12    65.8     4.3
   7   5 -12    57.7     4.4
   8   5 -12     7.6     3.2
   9   5 -12     7.8     2.8
   0   6 -12    94.1     4.2
   1   6 -12    11.8     1.7
   2   6 -12   108.6     4.6
   3   6 -12    59.8     4.3
   4   6 -12    81.2     5.4
   5   6 -12     1.7     2.9
   6   6 -12    21.4     4.7
   7   6 -12    25.8     6.0
   8   6 -12    11.1     3.4
   9   6 -12    67.0     8.4
   0   7 -12     6.4     2.4
   1   7 -12   155.0     6.8
   2   7 -12    20.9     2.9
   3   7 -12    10.2     2.4
   4   7 -12    80.2     5.2
   5   7 -12    18.6     2.9
   6   7 -12    64.5     6.7
   7   7 -12    28.3     5.6
   8   7 -12     0.7     3.6
   0   8 -12     2.2     2.0
   1   8 -12    45.8     4.2
   2   8 -12    59.4     4.4
   3   8 -12    27.0     3.7
   4   8 -12    27.5     3.8
   5   8 -12    45.6     4.7
   6   8 -12    15.3     5.1
   7   8 -12    40.6     5.1
   0   9 -12    24.1     3.6
   1   9 -12     8.5     2.7
   2   9 -12    10.6     3.4
   3   9 -12    55.1     4.7
   4   9 -12    -0.3     2.5
   5   9 -12    72.6     6.0
   6   9 -12    11.8     3.7
   0  10 -12    22.9     3.4
   1  10 -12    17.1     3.4
   2  10 -12    17.0     3.2
   3  10 -12    38.7     4.6
   4  10 -12    -2.3     3.5
   0   1 -11   516.5    11.2
   1   1 -11   313.4     7.2
   2   1 -11   197.5     5.4
   3   1 -11   181.5     5.5
   4   1 -11   330.8    10.1
   5   1 -11    47.1     2.9
   6   1 -11   141.2     5.5
   7   1 -11    93.9     4.4
   8   1 -11    78.4     4.5
   9   1 -11    57.3     3.9
  10   1 -11     3.7     2.6
  11   1 -11    22.4     5.1
   0   2 -11   362.2     8.5
   1   2 -11   121.7     4.0
   2   2 -11   303.5     8.1
   3   2 -11   233.3     6.7
   4   2 -11    41.2     2.4
   5   2 -11   164.2     5.6
   6   2 -11    19.2     1.9
   7   2 -11    53.6     3.3
   8   2 -11     9.3     2.1
   9   2 -11    74.9     4.6
  10   2 -11     9.0     3.4
  11   2 -11    34.7     5.2
   0   3 -11    41.2     2.6
   1   3 -11   260.5     7.3
   2   3 -11    90.2     3.3
   3   3 -11   289.5     8.1
   4   3 -11    66.6     3.1
   5   3 -11    81.5     3.7
   6   3 -11   106.4     4.9
   7   3 -11   168.1     7.6
   8   3 -11     8.2     1.7
   9   3 -11    30.4     3.1
  10   3 -11    52.3     4.8
  11   3 -11     6.6     4.5
   0   4 -11    10.4     1.4
   1   4 -11    90.7     3.8
   2   4 -11   215.6     6.8
   3   4 -11    79.1     3.3
   4   4 -11   186.4     6.3
   5   4 -11   243.2     9.1
   6   4 -11    55.6     3.9
   7   4 -11     2.2     1.9
   8   4 -11    29.8     3.3
   9   4 -11    20.8     2.5
  10   4 -11    21.0     3.1
   0   5 -11    53.5     2.7
   1   5 -11   223.8     7.7
   2   5 -11    12.7     1.6
   3   5 -11   259.6     9.4
   4   5 -11   110.6     5.2
   5   5 -11    73.2     4.3
   6   5 -11   126.5     5.6
   7   5 -11    85.9     5.4
   8   5 -11    31.2     2.8
   9   5 -11    13.5     2.8
  10   5 -11    11.4     2.5
   0   6 -11     7.9     1.8
   1   6 -11   100.6     4.4
   2   6 -11    68.0     3.4
   3   6 -11   234.5    10.5
   4   6 -11    20.5     3.0
   5   6 -11   107.0     6.3
   6   6 -11   108.4     6.6
   7   6 -11     9.8     4.2
   8   6 -11    25.7     4.1
   9   6 -11    15.0     4.6
   0   7 -11    26.8     2.1
   1   7 -11   263.4     9.7
   2   7 -11    -0.4     1.7
   3   7 -11    21.4     3.2
   4   7 -11    87.8     5.5
   5   7 -11    59.9     4.6
   6   7 -11    28.9     3.7
   7   7 -11    31.2     5.5
   8   7 -11    79.8     7.6
   9   7 -11     4.3     4.5
   0   8 -11   120.1     6.0
   1   8 -11     6.4     2.6
   2   8 -11   133.0     7.7
   3   8 -11    17.9     3.3
   4   8 -11    37.6     3.9
   5   8 -11     5.9     3.1
   6   8 -11    54.5     4.9
   7   8 -11    28.2     4.7
   8   8 -11    24.1     4.3
   0   9 -11    52.6     5.0
   1   9 -11    36.7     3.8
   2   9 -11    71.5     5.2
   3   9 -11     1.8     2.6
   4   9 -11    45.1     4.2
   5   9 -11     0.2     2.5
   6   9 -11     8.9     2.9
   7   9 -11    28.9     5.4
   0  10 -11    68.5     5.4
   1  10 -11    38.1     4.2
   2  10 -11     8.0     2.8
   3  10 -11    18.8     3.1
   4  10 -11    20.5     3.9
   5  10 -11    12.3     5.6
   0  11 -11    43.0     4.4
   1  11 -11    13.9     3.9
   2  11 -11    20.4     3.5
   3  11 -11     7.6     3.2
   0   1 -10   732.0    14.5
   1   1 -10   464.3     9.8
   2   1 -10   291.4     7.0
   3   1 -10   135.3     4.2
   4   1 -10     3.6     1.2
   5   1 -10   124.5     4.6
   6   1 -10   104.6     4.3
   7   1 -10    50.6     3.4
   8   1 -10    29.5     2.4
   9   1 -10    16.3     2.4
  10   1 -10   190.1     7.6
  11   1 -10    11.8     2.9
   0   2 -10   127.9     3.6
   1   2 -10   202.5     5.5
   2   2 -10   351.9     8.6
   3   2 -10    55.6     2.4
   4   2 -10    53.6     2.7
   5   2 -10   341.6    10.3
   6   2 -10    34.3     2.4
   7   2 -10   140.3     5.6
   8   2 -10   166.5     7.0
   9   2 -10    43.3     3.2
  10   2 -10    -0.7     2.3
  11   2 -10     8.1     2.7
   0   3 -10   190.2     5.6
   1   3 -10   201.7     5.7
   2   3 -10    48.8     2.1
   3   3 -10   436.4    10.5
   4   3 -10   540.2    13.8
   5   3 -10    74.5     3.7
   6   3 -10    95.0     4.5
   7   3 -10     8.8     1.9
   8   3 -10    10.0     2.3
   9   3 -10    64.9     4.5
  10   3 -10     5.4     2.2
  11   3 -10    37.0     3.6
   0   4 -10     8.3     1.5
   1   4 -10    34.9     2.2
   2   4 -10   165.4     5.1
   3   4 -10    27.8     1.7
   4   4 -10   314.2     9.3
   5   4 -10     4.9     3.2
   6   4 -10   361.5    12.1
   7   4 -10    26.9     2.7
   8   4 -10     8.1     2.1
   9   4 -10     6.7     2.2
  10   4 -10    16.8     3.5
  11   4 -10    31.4     5.1
   0   5 -10    27.5     2.0
   1   5 -10    59.1     2.9
   2   5 -10   128.7     5.3
   3   5 -10   109.2     4.7
   4   5 -10   448.8    15.6
   5   5 -10    88.9     4.9
   6   5 -10    17.2     2.2
   7   5 -10    21.8     2.9
   8   5 -10    66.4     4.5
   9   5 -10     4.2     3.5
  10   5 -10     9.9     3.6
   0   6 -10    67.5     3.3
   1   6 -10    55.0     2.9
   2   6 -10   154.8     5.6
   3   6 -10    71.1     4.8
   4   6 -10    14.9     2.2
   5   6 -10   260.2    11.2
   6   6 -10    34.9     3.3
   7   6 -10    65.8     5.8
   8   6 -10    15.9     3.6
   9   6 -10    19.0     4.6
  10   6 -10    10.5     6.4
   0   7 -10   115.9     5.1
   1   7 -10    13.3     1.9
   2   7 -10    86.0     4.5
   3   7 -10   185.6     9.1
   4   7 -10     6.3     2.0
   5   7 -10    71.1     5.2
   6   7 -10    46.5     4.4
   7   7 -10    99.6     7.7
   8   7 -10     5.2     3.1
   9   7 -10    -2.3     2.8
   0   8 -10   221.1     8.6
   1   8 -10    12.0     2.1
   2   8 -10     2.2     2.5
   3   8 -10    48.0     4.1
   4   8 -10     5.4     2.3
   5   8 -10    57.2     4.6
   6   8 -10    24.8     3.6
   7   8 -10    12.7     3.5
   8   8 -10    14.7     4.4
   0   9 -10    24.9     2.5
   1   9 -10   221.0    10.6
   2   9 -10    87.5     5.6
   3   9 -10     8.3     3.0
   4   9 -10     3.3     3.3
   5   9 -10    -0.2     2.3
   6   9 -10     4.3     2.6
   7   9 -10    83.2     9.0
   0  10 -10     4.7     3.1
   1  10 -10    75.6     5.5
   2  10 -10     0.8     2.1
   3  10 -10    32.4     3.8
   4  10 -10     2.2     2.1
   5  10 -10    11.7     3.4
   6  10 -10    13.6     3.8
   0  11 -10     2.8     2.1
   1  11 -10    47.8     4.2
   2  11 -10    47.6     4.2
   3  11 -10    12.0     3.9
   4  11 -10     1.9     2.8
   0  12 -10    19.8     3.4
   0   1  -9   666.2    13.0
   1   1  -9   159.9     3.9
   2   1  -9   238.7     5.6
   3   1  -9   339.8     8.0
   4   1  -9   465.5    12.2
   5   1  -9    17.6     1.6
   6   1  -9   481.4    13.2
   7   1  -9   228.6     7.6
   8   1  -9   157.7     6.0
   9   1  -9    62.7     3.7
  10   1  -9    12.9     2.5
  11   1  -9     8.8     3.0
  12   1  -9     4.3     3.2
   0   2  -9   584.5    11.8
   1   2  -9   398.2     8.6
   2   2  -9   654.8    14.2
   3   2  -9   133.3     4.0
   4   2  -9    82.1     3.2
   5   2  -9   451.7    12.9
   6   2  -9    45.0     2.5
   7   2  -9    59.4     3.4
   8   2  -9     3.9     1.4
   9   2  -9    88.9     4.7
  10   2  -9     0.2     2.1
  11   2  -9    74.3     4.5
  12   2  -9    17.5     3.5
   0   3  -9   232.1     6.2
   1   3  -9   241.9     6.1
   2   3  -9    84.2     2.8
   3   3  -9   416.5    10.5
   4   3  -9    28.4     1.7
   5   3  -9   299.9     9.3
   6   3  -9    38.9     2.5
   7   3  -9   257.3     9.7
   8   3  -9    87.5     4.4
   9   3  -9    54.3     3.6
  10   3  -9    35.7     2.9
  11   3  -9    17.7     3.6
  12   3  -9     7.4     2.8
   0   4  -9    84.4     3.2
   1   4  -9   321.0     8.9
   2   4  -9   247.3     7.0
   3   4  -9   423.7    11.1
   4   4  -9   124.5     4.3
   5   4  -9   258.1     8.9
   6   4  -9    76.6     3.8
   7   4  -9     3.5     1.8
   8   4  -9    38.6     3.3
   9   4  -9    69.3     4.6
  10   4  -9    39.9     3.2
  11   4  -9     7.3     3.8
   0   5  -9   181.2     5.9
   1   5  -9   341.8    10.1
   2   5  -9    44.0     2.5
   3   5  -9   180.2     6.5
   4   5  -9   177.1     6.6
   5   5  -9    85.3     4.4
   6   5  -9    66.4     3.9
   7   5  -9   232.4     9.3
   8   5  -9    79.4     4.3
   9   5  -9    42.4     3.9
  10   5  -9    30.5     4.6
  11   5  -9    25.1     5.5
   0   6  -9    84.7     3.6
   1   6  -9   248.6     8.2
   2   6  -9    85.5     4.1
   3   6  -9   318.8    11.7
   4   6  -9    25.8     2.6
   5   6  -9   169.9     8.6
   6   6  -9    84.3     5.5
   7   6  -9     3.6     2.0
   8   6  -9    30.2     4.5
   9   6  -9    15.4     4.7
  10   6  -9    24.5     6.7
   0   7  -9   113.2     4.8
   1   7  -9   151.5     5.8
   2   7  -9    56.6     3.5
   3   7  -9    11.1     2.5
   4   7  -9   122.4     5.8
   5   7  -9    45.7     3.8
   6   7  -9    45.9     4.2
   7   7  -9     4.4     2.5
   8   7  -9   101.5     8.0
   9   7  -9     4.5     3.4
  10   7  -9    50.7     6.1
   0   8  -9   123.8     5.0
   1   8  -9     6.7     1.6
   2   8  -9   228.7    10.1
   3   8  -9    87.1     4.9
   4   8  -9   113.9     6.2
   5   8  -9     9.5     2.4
   6   8  -9   120.1     9.0
   7   8  -9    23.3     3.4
   8   8  -9    16.4     4.6
   9   8  -9    11.9     3.8
   0   9  -9    91.8     4.9
   1   9  -9    44.3     3.7
   2   9  -9    63.4     5.0
   3   9  -9     8.2     2.2
   4   9  -9    95.1     6.3
   5   9  -9    10.1     3.2
   6   9  -9     7.0     3.4
   7   9  -9    38.1     4.8
   8   9  -9    26.7     4.3
   0  10  -9    23.0     3.2
   1  10  -9    26.2     3.3
   2  10  -9    64.6     4.8
   3  10  -9    47.5     4.0
   4  10  -9    33.4     3.7
   5  10  -9    16.7     3.4
   6  10  -9    68.7     5.8
   7  10  -9    18.2     4.0
   0  11  -9    40.0     3.9
   1  11  -9    14.7     3.0
   2  11  -9    70.0     5.5
   3  11  -9    11.1     2.9
   4  11  -9    19.6     3.5
   5  11  -9    19.4     3.8
   0  12  -9    14.8     2.8
   1  12  -9     1.0     2.8
   2  12  -9     7.7     3.5
   3  12  -9    27.3     3.6
   0   0  -8   200.5     8.1
   0   1  -8   367.8     7.3
   1   1  -8     3.6     0.7
   2   1  -8   719.9    14.4
   3   1  -8   716.1    14.5
   4   1  -8   839.6    19.2
   5   1  -8     0.6     0.9
   6   1  -8   151.0     4.8
   7   1  -8    71.7     3.3
   8   1  -8   186.9     7.2
   9   1  -8    20.2     2.3
  10   1  -8     1.3     1.8
  11   1  -8    13.2     2.2
  12   1  -8    49.6     4.9
   0   2  -8    25.7     1.2
   1   2  -8   218.1     5.1
   2   2  -8   107.9     3.1
   3   2  -8   287.2     7.0
   4   2  -8   351.0    10.2
   5   2  -8    50.6     2.5
   6   2  -8   603.3    15.5
   7   2  -8   132.4     4.9
   8   2  -8   129.7     5.5
   9   2  -8    39.1     2.5
  10   2  -8     3.8     2.1
  11   2  -8    14.7     2.2
  12   2  -8    20.6     3.9
   0   3  -8   455.3    10.5
   1   3  -8  1664.9    32.9
   2   3  -8     4.8     0.8
   3   3  -8   282.0     7.2
   4   3  -8   346.9     9.3
   5   3  -8    62.4     2.8
   6   3  -8   360.7    10.2
   7   3  -8    43.9     3.0
   8   3  -8    14.6     2.0
   9   3  -8     7.7     2.1
  10   3  -8   194.0     8.4
  11   3  -8     5.0     3.2
  12   3  -8    22.4     3.5
   0   4  -8   152.9     4.2
   1   4  -8    17.2     1.0
   2   4  -8   568.4    13.1
   3   4  -8    50.7     2.1
   4   4  -8    98.4     3.4
   5   4  -8   161.2     5.4
   6   4  -8    27.8     2.0
   7   4  -8     4.6     1.5
   8   4  -8   377.1    12.5
   9   4  -8    83.2     4.3
  10   4  -8    24.6     2.8
  11   4  -8     5.6     2.9
  12   4  -8    10.4     3.4
   0   5  -8  1258.4    31.0
   1   5  -8    10.1     1.1
   2   5  -8   507.5    13.9
   3   5  -8     1.0     0.6
   4   5  -8    51.3     2.9
   5   5  -8    71.7     4.0
   6   5  -8   118.4     5.5
   7   5  -8   129.8     5.6
   8   5  -8     5.4     2.1
   9   5  -8    11.9     2.4
  10   5  -8    20.3     3.9
  11   5  -8   124.6     9.4
   0   6  -8   289.1     9.1
   1   6  -8   111.7     4.4
   2   6  -8   107.1     4.4
   3   6  -8   121.5     5.2
   4   6  -8     4.4     2.1
   5   6  -8     7.9     2.4
   6   6  -8   108.2     6.1
   7   6  -8    27.7     3.1
   8   6  -8     8.8     3.5
   9   6  -8   203.4    12.8
  10   6  -8    22.0     3.9
  11   6  -8    10.3     4.8
   0   7  -8    24.6     1.9
   1   7  -8   731.6    20.9
   2   7  -8    31.1     2.6
   3   7  -8     5.7     2.2
   4   7  -8   401.5    15.1
   5   7  -8    18.1     2.8
   6   7  -8    49.2     3.9
   7   7  -8   124.0     8.0
   8   7  -8    12.0     3.4
   9   7  -8    10.3     5.2
  10   7  -8    24.4     4.8
   0   8  -8    29.5     2.2
   1   8  -8     6.3     1.5
   2   8  -8   110.0     5.2
   3   8  -8   172.8     7.5
   4   8  -8     3.6     1.7
   5   8  -8   103.4     6.0
   6   8  -8    39.8     4.1
   7   8  -8    46.1     4.6
   8   8  -8    21.7     4.7
   9   8  -8    11.0     3.6
  10   8  -8    24.0     4.5
   0   9  -8     2.8     1.5
   1   9  -8    19.7     2.1
   2   9  -8     7.0     2.2
   3   9  -8   206.3     9.2
   4   9  -8    -1.9     2.1
   5   9  -8   235.1    12.6
   6   9  -8     3.7     3.2
   7   9  -8     5.5     2.8
   8   9  -8     7.2     3.5
   9   9  -8     1.5     3.0
   0  10  -8    23.0     2.6
   1  10  -8    35.8     3.4
   2  10  -8    26.4     3.0
   3  10  -8   137.0     7.3
   4  10  -8     6.9     3.0
   5  10  -8    34.2     4.3
   6  10  -8    46.0     4.8
   7  10  -8    28.8     4.6
   8  10  -8     5.5     3.7
   0  11  -8     9.4     2.6
   1  11  -8    39.6     3.5
   2  11  -8    16.6     2.9
   3  11  -8    11.4     2.7
   4  11  -8   107.6     7.6
   5  11  -8     7.1     3.2
   6  11  -8    23.7     4.3
   0  12  -8    11.2     4.7
   1  12  -8    48.1     3.9
   2  12  -8    35.5     3.8
   3  12  -8     3.2     3.1
   4  12  -8     5.3     3.5
   0   1  -7   290.2     5.8
   1   1  -7     1.8     0.6
   2   1  -7   380.9     7.9
   3   1  -7   719.5    14.9
   4   1  -7   957.9    21.0
   5   1  -7    28.0     1.4
   6   1  -7   621.4    15.1
   7   1  -7   410.1    11.5
   8   1  -7    58.5     2.6
   9   1  -7    81.5     3.6
  10   1  -7     3.1     1.5
  11   1  -7     4.3     2.0
  12   1  -7     9.7     2.7
  13   1  -7    22.5     3.7
   0   2  -7   185.0     4.2
   1   2  -7   928.3    17.6
   2   2  -7   894.3    17.8
   3   2  -7    47.8     1.8
   4   2  -7   396.2     9.9
   5   2  -7   733.0    17.2
   6   2  -7   188.7     5.5
   7   2  -7     3.3     1.0
   8   2  -7    89.9     3.3
   9   2  -7   240.9     7.4
  10   2  -7    16.3     2.0
  11   2  -7    71.6     3.8
  12   2  -7    13.3     2.7
  13   2  -7    44.3     8.1
   0   3  -7   615.0    12.9
   1   3  -7   342.5     7.3
   2   3  -7   147.7     3.8
   3   3  -7   543.5    11.4
   4   3  -7     1.3     0.6
   5   3  -7   273.7     7.6
   6   3  -7    19.0     1.4
   7   3  -7   536.4    14.6
   8   3  -7   199.1     7.0
   9   3  -7    49.0     2.9
  10   3  -7    56.5     3.8
  11   3  -7    72.7     3.8
  12   3  -7     8.7     3.4
   0   4  -7   864.9    18.9
   1   4  -7   364.0     8.2
   2   4  -7   315.8     7.1
   3   4  -7   467.1     9.6
   4   4  -7    16.4     1.0
   5   4  -7   135.4     4.5
   6   4  -7    75.2     3.1
   7   4  -7   160.5     5.6
   8   4  -7    75.7     3.6
   9   4  -7   157.4     6.4
  10   4  -7    96.6     5.6
  11   4  -7    31.2     4.5
  12   4  -7    46.4     5.6
   0   5  -7   369.2     8.4
   1   5  -7   936.8    22.9
   2   5  -7    42.8     2.0
   3   5  -7    98.2     3.7
   4   5  -7   287.9     7.8
   5   5  -7    51.3     2.5
   6   5  -7    74.5     3.3
   7   5  -7   181.4     6.2
   8   5  -7    82.9     4.1
   9   5  -7   125.7     6.4
  10   5  -7   117.3     8.6
  11   5  -7    17.7     4.0
  12   5  -7     8.0     5.0
   0   6  -7   536.2    14.3
   1   6  -7   342.5     9.4
   2   6  -7   136.4     5.1
   3   6  -7   394.0    11.5
   4   6  -7    58.3     3.8
   5   6  -7   236.7     9.4
   6   6  -7    68.6     4.4
   7   6  -7    61.7     4.0
   8   6  -7   106.4     6.3
   9   6  -7     4.8     2.7
  10   6  -7    15.1     4.6
  11   6  -7    48.9     6.4
   0   7  -7   131.0     4.0
   1   7  -7   128.5     4.4
   2   7  -7   227.6     7.3
   3   7  -7   239.0     8.2
   4   7  -7    49.8     3.7
   5   7  -7    66.2     3.8
   6   7  -7    86.0     5.1
   7   7  -7     0.6     2.1
   8   7  -7    82.5     5.6
   9   7  -7    14.8     3.5
  10   7  -7    57.2     5.8
  11   7  -7    23.9     4.3
   0   8  -7    79.1     2.9
   1   8  -7    52.8     2.5
   2   8  -7   248.8     8.0
   3   8  -7    22.4     2.5
   4   8  -7   156.7     7.5
   5   8  -7    41.9     4.1
   6   8  -7   126.2     8.0
   7   8  -7     2.5     2.4
   8   8  -7    19.2     3.3
   9   8  -7    26.3     4.7
  10   8  -7     6.1     4.1
   0   9  -7    46.6     3.1
   1   9  -7    56.0     3.0
   2   9  -7    13.5     2.4
   3   9  -7   101.2     5.6
   4   9  -7   262.0    12.4
   5   9  -7     3.9     2.8
   6   9  -7     2.7     3.0
   7   9  -7    36.8     3.9
   8   9  -7    22.3     3.9
   9   9  -7     7.3     3.6
   0  10  -7    33.7     2.5
   1  10  -7    11.6     2.3
   2  10  -7    45.3     3.2
   3  10  -7    77.9     5.6
   4  10  -7    44.4     4.0
   5  10  -7    60.9     5.7
   6  10  -7    89.0     6.7
   7  10  -7    12.2     2.9
   8  10  -7     5.4     2.9
   0  11  -7    36.9     3.4
   1  11  -7     1.0     2.3
   2  11  -7    75.5     5.4
   3  11  -7     4.4     2.7
   4  11  -7    19.9     3.2
   5  11  -7    50.6     4.9
   6  11  -7    11.8     3.1
   7  11  -7    14.5     3.3
   0  12  -7    37.5     3.7
   1  12  -7     4.4     2.4
   2  12  -7     2.9     3.0
   3  12  -7    23.0     3.8
   4  12  -7    11.7     3.3
   5  12  -7    22.1     4.0
   0  13  -7     7.1     3.4
   1  13  -7    62.6     5.5
   2  13  -7     9.9     3.0
   0   1  -6  2446.8    41.6
   1   1  -6  1553.6    26.4
   2   1  -6   994.5    18.3
   3   1  -6   480.6     9.8
   4   1  -6   150.5     4.0
   5   1  -6   577.8    12.3
   6   1  -6   164.1     4.1
   7   1  -6    18.5     1.5
   8   1  -6    64.6     2.8
   9   1  -6    11.6     1.6
  10   1  -6   317.2     9.4
  11   1  -6    58.0     3.4
  12   1  -6     1.1     1.7
  13   1  -6     6.3     3.0
   0   2  -6   809.1    14.4
   1   2  -6   712.3    13.2
   2   2  -6  1359.3    23.9
   3   2  -6   365.2     7.7
   4   2  -6   157.3     3.9
   5   2  -6   345.6     7.7
   6   2  -6     9.7     0.6
   7   2  -6   369.3     9.3
   8   2  -6   247.3     7.4
   9   2  -6    45.9     2.6
  10   2  -6     5.0     1.3
  11   2  -6    24.1     2.1
  12   2  -6    87.4     4.8
  13   2  -6    24.4     3.7
   0   3  -6   906.1    17.8
   1   3  -6   288.7     5.8
   2   3  -6    58.0     1.7
   3   3  -6   920.8    17.7
   4   3  -6   806.1    17.1
   5   3  -6   260.8     6.4
   6   3  -6    58.6     2.3
   7   3  -6    25.8     1.6
   8   3  -6    81.7     3.2
   9   3  -6   183.3     6.0
  10   3  -6    24.2     2.0
  11   3  -6    18.1     2.4
  12   3  -6    51.8     4.2
  13   3  -6     5.4     2.8
   0   4  -6   432.3     9.3
   1   4  -6   483.9    10.2
   2   4  -6  1651.6    36.0
   3   4  -6     8.7     0.7
   4   4  -6   334.0     7.2
   5   4  -6     1.1     0.5
   6   4  -6   633.5    15.8
   7   4  -6    62.3     3.0
   8   4  -6     1.3     1.3
   9   4  -6    87.5     3.8
  10   4  -6    13.6     1.9
  11   4  -6    43.6     3.5
  12   4  -6     1.8     2.3
   0   5  -6     4.2     0.4
   1   5  -6    41.4     1.6
   2   5  -6   295.4     7.5
   3   5  -6   425.1    10.8
   4   5  -6   904.1    19.6
   5   5  -6   340.1     9.1
   6   5  -6    16.1     1.4
   7   5  -6    81.2     3.4
   8   5  -6    92.3     4.6
   9   5  -6     2.2     1.7
  10   5  -6     9.4     2.7
  11   5  -6     9.5     3.0
  12   5  -6    17.8     4.4
   0   6  -6    47.2     2.0
   1   6  -6   310.1     7.7
   2   6  -6   383.2     9.9
   3   6  -6    27.1     1.5
   4   6  -6    24.0     1.7
   5   6  -6   750.0    22.0
   6   6  -6   104.9     4.8
   7   6  -6   120.6     6.1
   8   6  -6    35.0     3.0
   9   6  -6    14.5     3.2
  10   6  -6    43.9     4.9
  11   6  -6    35.4     4.9
  12   6  -6    13.6     3.2
   0   7  -6   136.5     4.4
   1   7  -6     1.9     0.7
   2   7  -6   291.0     8.2
   3   7  -6   213.9     6.5
   4   7  -6     2.6     1.7
   5   7  -6   166.2     7.9
   6   7  -6    84.9     5.0
   7   7  -6   198.6     8.5
   8   7  -6     9.8     3.1
   9   7  -6    18.6     3.2
  10   7  -6     5.9     2.7
  11   7  -6     8.9     3.2
   0   8  -6   549.8    14.5
   1   8  -6     2.1     0.9
   2   8  -6     7.2     1.3
   3   8  -6   284.8     9.9
   4   8  -6   185.9     8.1
   5   8  -6   111.2     7.5
   6   8  -6    47.1     3.6
   7   8  -6     6.4     2.4
   8   8  -6    11.8     2.9
   9   8  -6   184.7    11.6
  10   8  -6    11.1     4.0
   0   9  -6    67.4     3.0
   1   9  -6   330.8    10.2
   2   9  -6   218.6     6.7
   3   9  -6    32.9     3.3
   4   9  -6    42.8     3.7
   5   9  -6     8.4     2.3
   6   9  -6    60.4     5.2
   7   9  -6   122.9     8.2
   8   9  -6    48.1     4.7
   9   9  -6     0.7     4.9
  10   9  -6    -4.0     3.6
   0  10  -6     8.5     1.4
   1  10  -6    36.3     2.3
   2  10  -6    13.2     2.3
   3  10  -6    45.4     3.8
   4  10  -6    73.8     5.9
   5  10  -6    32.7     4.0
   6  10  -6    37.6     4.1
   7  10  -6     1.2     2.4
   8  10  -6    43.4     4.8
   9  10  -6    20.8     5.0
   0  11  -6    34.4     2.6
   1  11  -6   135.6     6.6
   2  11  -6    61.2     4.4
   3  11  -6    15.3     3.0
   4  11  -6     6.6     2.5
   5  11  -6    49.9     4.6
   6  11  -6    18.5     3.3
   7  11  -6    28.8     3.5
   0  12  -6    49.6     3.5
   1  12  -6     4.9     2.2
   2  12  -6    18.1     3.0
   3  12  -6    90.5     6.0
   4  12  -6     6.6     2.9
   5  12  -6     7.4     3.5
   6  12  -6    25.3     4.4
   0  13  -6    32.0     4.1
   1  13  -6     3.6     2.9
   2  13  -6    15.3     3.4
   3  13  -6    11.0     3.3
   0   1  -5  1243.6    17.7
   1   1  -5  1666.9    25.6
   2   1  -5  1012.4    16.9
   3   1  -5   167.8     3.9
   4   1  -5   205.2     4.2
   5   1  -5   228.6     4.8
   6   1  -5   265.5     5.9
   7   1  -5    58.7     2.4
   8   1  -5   519.0    13.7
   9   1  -5   181.5     5.2
  10   1  -5    35.3     2.1
  11   1  -5    48.5     3.1
  12   1  -5    67.4     3.6
  13   1  -5    27.0     3.8
   0   2  -5  1325.4    21.6
   1   2  -5   397.4     6.7
   2   2  -5   650.5    11.1
   3   2  -5   730.0    12.9
   4   2  -5   592.2    11.7
   5   2  -5    73.0     2.0
   6   2  -5   692.0    13.9
   7   2  -5   114.7     3.7
   8   2  -5   110.2     3.7
   9   2  -5   102.0     3.8
  10   2  -5    47.5     2.4
  11   2  -5   159.1     6.5
  12   2  -5    17.7     2.1
  13   2  -5     2.2     2.0
   0   3  -5    75.9     1.9
   1   3  -5  1095.2    19.9
   2   3  -5  1318.4    24.6
   3   3  -5  1318.2    23.7
   4   3  -5   329.3     7.1
   5   3  -5   211.8     4.8
   6   3  -5   372.2     7.9
   7   3  -5   326.5     7.7
   8   3  -5    24.7     1.6
   9   3  -5    70.8     3.0
  10   3  -5   124.1     4.8
  11   3  -5    15.5     2.3
  12   3  -5     9.6     2.1
  13   3  -5    38.3     4.4
   0   4  -5    39.7     1.2
   1   4  -5   766.6    13.7
   2   4  -5   242.5     6.3
   3   4  -5   356.7     7.5
   4   4  -5   810.2    16.0
   5   4  -5   580.4    13.3
   6   4  -5    66.9     2.5
   7   4  -5   216.0     6.0
   8   4  -5   105.0     3.6
   9   4  -5     8.2     1.4
  10   4  -5    14.8     2.0
  11   4  -5    19.6     2.3
  12   4  -5    65.4     4.5
  13   4  -5    23.8     3.0
   0   5  -5     7.5     0.7
   1   5  -5    14.6     0.8
   2   5  -5   604.4    13.2
   3   5  -5  1066.8    24.0
   4   5  -5   345.7     7.7
   5   5  -5   294.5     7.6
   6   5  -5   343.7     9.2
   7   5  -5   166.7     5.3
   8   5  -5    55.7     3.0
   9   5  -5    16.5     1.7
  10   5  -5    14.7     2.4
  11   5  -5    35.1     3.2
  12   5  -5    27.4     3.4
   0   6  -5   233.1     5.7
   1   6  -5   143.9     4.2
   2   6  -5    73.2     2.4
   3   6  -5   315.0     7.4
   4   6  -5   108.9     3.9
   5   6  -5   404.4    12.4
   6   6  -5   464.3    14.4
   7   6  -5    97.6     5.3
   8   6  -5     2.6     1.5
   9   6  -5    15.0     2.7
  10   6  -5    11.5     2.6
  11   6  -5    12.0     3.4
  12   6  -5    15.9     3.4
   0   7  -5   395.2    10.0
   1   7  -5   405.5     9.8
   2   7  -5   139.8     4.1
   3   7  -5     9.5     1.2
   4   7  -5   420.0    12.5
   5   7  -5   178.9     7.2
   6   7  -5    47.0     3.5
   7   7  -5    28.8     2.8
   8   7  -5   108.5     6.1
   9   7  -5    56.6     4.3
  10   7  -5    72.7     8.1
  11   7  -5     2.5     3.0
   0   8  -5    56.2     2.5
   1   8  -5   161.0     5.1
   2   8  -5   184.6     6.2
   3   8  -5    21.5     1.6
   4   8  -5    41.3     2.7
   5   8  -5    54.7     4.5
   6   8  -5   125.9     6.6
   7   8  -5   105.9     5.7
   8   8  -5    76.0     5.0
   9   8  -5     3.1     2.0
  10   8  -5    37.4     5.0
  11   8  -5    22.8     3.8
   0   9  -5   135.3     4.4
   1   9  -5   199.3     6.7
   2   9  -5   139.5     5.1
   3   9  -5    96.7     4.6
   4   9  -5     3.2     2.3
   5   9  -5    43.8     4.6
   6   9  -5    31.8     3.3
   7   9  -5    27.9     3.2
   8   9  -5    51.9     4.6
   9   9  -5    64.6     5.6
  10   9  -5    36.2     5.2
   0  10  -5   263.2     7.9
   1  10  -5   179.8     6.4
   2  10  -5    39.3     3.2
   3  10  -5    36.4     3.2
   4  10  -5    29.5     3.3
   5  10  -5    19.0     3.5
   6  10  -5    34.5     4.4
   7  10  -5    13.8     3.1
   8  10  -5    48.0     5.0
   9  10  -5    29.1     4.9
   0  11  -5    83.1     4.1
   1  11  -5    17.2     2.6
   2  11  -5    22.0     2.8
   3  11  -5    71.5     5.4
   4  11  -5    31.8     4.1
   5  11  -5    -0.4     2.4
   6  11  -5     5.7     2.6
   7  11  -5    40.5     4.7
   8  11  -5    21.5     3.6
   0  12  -5     5.5     1.8
   1  12  -5    19.9     2.6
   2  12  -5    72.0     5.2
   3  12  -5    16.6     3.0
   4  12  -5    13.2     2.8
   5  12  -5    51.5     5.0
   6  12  -5    14.4     3.5
   0  13  -5     2.6     2.0
   1  13  -5    13.4     2.7
   2  13  -5     6.3     2.7
   3  13  -5     6.0     2.5
   4  13  -5    30.0     4.4
   0   0  -4  7928.7   208.8
   0   1  -4   258.4     4.2
   1   1  -4    80.0     1.8
   2   1  -4   960.5    15.1
   3   1  -4  1368.9    23.3
   4   1  -4   613.3    11.0
   5   1  -4    57.3     1.5
   6   1  -4   626.5    11.6
   7   1  -4   314.6     7.4
   8   1  -4   387.1    10.5
   9   1  -4   174.3     5.6
  10   1  -4     4.3     1.8
  11   1  -4    97.0     3.9
  12   1  -4    50.2     4.0
  13   1  -4    72.1     5.4
   0   2  -4   613.7    10.0
   1   2  -4  3685.9    68.1
   2   2  -4   676.1    10.4
   3   2  -4   198.3     3.9
   4   2  -4  1024.4    18.1
   5   2  -4    95.2     2.3
   6   2  -4   317.5     6.7
   7   2  -4   435.2    10.5
   8   2  -4   222.5     6.4
   9   2  -4    78.2     3.2
  10   2  -4    88.3     3.5
  11   2  -4    36.5     2.5
  12   2  -4    22.2     2.3
  13   2  -4    40.5     3.2
   0   3  -4   268.3     5.1
   1   3  -4  2441.0    42.4
   2   3  -4    19.0     0.7
   3   3  -4   586.8    11.0
   4   3  -4   396.6     8.2
   5   3  -4   776.8    14.9
   6   3  -4   356.7     7.6
   7   3  -4    41.1     1.7
   8   3  -4   139.6     4.6
   9   3  -4    23.6     2.0
  10   3  -4   190.7     6.6
  11   3  -4    27.7     2.6
  12   3  -4    96.3     4.5
  13   3  -4    27.2     3.2
   0   4  -4   528.5     9.8
   1   4  -4     4.9     0.5
   2   4  -4   858.0    17.0
   3   4  -4  2219.9    46.7
   4   4  -4   115.6     3.2
   5   4  -4   567.2    12.4
   6   4  -4    63.6     2.1
   7   4  -4   171.6     4.8
   8   4  -4   476.0    12.4
   9   4  -4    65.8     3.4
  10   4  -4    64.9     3.8
  11   4  -4    22.2     2.5
  12   4  -4     9.8     2.1
  13   4  -4    13.9     2.2
   0   5  -4  2045.1    43.5
   1   5  -4   210.6     5.2
   2   5  -4   484.7    10.6
   3   5  -4    55.8     1.8
   4   5  -4    40.6     1.6
   5   5  -4   547.3    13.4
   6   5  -4   253.8     6.9
   7   5  -4   375.2     8.8
   8   5  -4    14.7     1.6
   9   5  -4    20.5     2.0
  10   5  -4    37.6     2.9
  11   5  -4    69.8     4.3
  12   5  -4    28.8     3.0
  13   5  -4    -0.3     2.5
   0   6  -4   343.6     8.1
   1   6  -4   291.4     7.4
   2   6  -4   284.2     6.8
   3   6  -4   182.3     4.9
   4   6  -4   659.9    17.3
   5   6  -4    12.5     1.1
   6   6  -4    40.6     2.1
   7   6  -4   105.2     5.0
   8   6  -4   109.9     5.6
   9   6  -4   243.8     9.5
  10   6  -4    25.7     3.2
  11   6  -4     1.5     2.0
  12   6  -4     1.6     2.4
   0   7  -4     4.2     1.0
   1   7  -4   627.6    14.5
   2   7  -4   308.0     7.5
   3   7  -4   149.5     4.6
   4   7  -4   350.3    10.6
   5   7  -4    11.2     1.4
   6   7  -4   503.6    17.4
   7   7  -4   177.5     8.4
   8   7  -4    51.4     3.7
   9   7  -4    72.9     4.7
  10   7  -4    27.3     2.9
  11   7  -4    55.7     4.3
  12   7  -4    17.1     3.4
   0   8  -4    97.9     3.4
   1   8  -4   357.5     9.5
   2   8  -4   128.4     4.1
   3   8  -4   169.2     5.6
   4   8  -4   130.4     5.3
   5   8  -4   117.4     5.5
   6   8  -4    98.6     5.5
   7   8  -4    14.9     2.4
   8   8  -4   106.6     6.5
   9   8  -4     9.2     2.3
  10   8  -4    42.6     4.0
  11   8  -4    10.9     4.2
   0   9  -4   332.4     9.3
   1   9  -4   146.3     5.0
   2   9  -4    28.0     2.0
   3   9  -4   150.5     6.0
   4   9  -4     9.9     2.0
   5   9  -4   126.4     6.2
   6   9  -4    16.0     2.7
   7   9  -4     9.7     2.8
   8   9  -4    38.1     4.0
   9   9  -4    41.5     3.9
  10   9  -4    42.5     4.9
   0  10  -4    81.0     3.4
   1  10  -4    27.1     2.3
   2  10  -4   312.8    11.0
   3  10  -4   161.0     6.6
   4  10  -4    19.0     2.3
   5  10  -4     4.9     2.8
   6  10  -4    36.1     3.9
   7  10  -4    72.2     5.2
   8  10  -4    12.1     2.7
   9  10  -4     9.3     2.6
   0  11  -4   145.1     5.7
   1  11  -4    96.2     4.5
   2  11  -4    27.4     2.8
   3  11  -4    10.0     3.5
   4  11  -4   114.8     7.4
   5  11  -4     8.2     2.9
   6  11  -4    36.4     4.2
   7  11  -4    11.8     2.8
   8  11  -4    13.7     3.7
   0  12  -4     3.2     2.2
   1  12  -4    63.9     4.3
   2  12  -4    22.5     2.4
   3  12  -4    10.6     2.6
   4  12  -4    46.3     4.2
   5  12  -4    12.1     2.7
   6  12  -4    44.5     4.5
   7  12  -4    24.8     4.4
   0  13  -4     1.6     2.1
   1  13  -4     8.5     3.0
   2  13  -4    19.0     3.0
   3  13  -4    39.0     3.9
   4  13  -4    10.2     2.7
   5  13  -4     2.1     2.4
   0  14  -4    33.7     4.6
   0   1  -3   626.2     9.4
   1   1  -3   265.0     4.1
   2   1  -3  1090.1    16.2
   3   1  -3  1181.1    17.4
   4   1  -3  1839.6    31.8
   5   1  -3   409.2     7.9
   6   1  -3   806.3    15.8
   7   1  -3   294.7     7.2
   8   1  -3   130.2     3.9
   9   1  -3    26.5     1.8
  10   1  -3    64.2     3.2
  11   1  -3    26.8     2.4
  12   1  -3    68.9     4.6
  13   1  -3    63.8     4.3
  14   1  -3    33.4     4.2
   0   2  -3   159.7     2.7
   1   2  -3  1096.1    15.8
   2   2  -3  1708.8    25.9
   3   2  -3    58.9     1.4
   4   2  -3  1498.3    26.4
   5   2  -3  1003.5    18.8
   6   2  -3   703.8    14.2
   7   2  -3    18.1     1.2
   8   2  -3   284.0     7.6
   9   2  -3    48.1     2.5
  10   2  -3   110.3     4.4
  11   2  -3    21.3     2.5
  12   2  -3    21.7     3.0
  13   2  -3    66.6     4.6
  14   2  -3    14.8     3.6
   0   3  -3  2199.2    32.3
   1   3  -3   158.3     3.8
   2   3  -3  1738.7    29.1
   3   3  -3   354.1     7.1
   4   3  -3   454.2     9.7
   5   3  -3    98.1     2.5
   6   3  -3   108.3     2.8
   7   3  -3   298.2     7.6
   8   3  -3   194.8     5.6
   9   3  -3   141.6     4.7
  10   3  -3     5.9     1.1
  11   3  -3    85.9     4.7
  12   3  -3    21.4     2.9
  13   3  -3    12.5     2.7
   0   4  -3  2271.6    41.4
   1   4  -3   574.5    10.8
   2   4  -3   124.5     2.9
   3   4  -3   249.7     5.1
   4   4  -3   620.0    11.9
   5   4  -3    87.8     2.6
   6   4  -3   170.3     4.3
   7   4  -3   357.4     8.6
   8   4  -3    64.8     2.6
   9   4  -3   249.8     6.8
  10   4  -3   157.8     6.1
  11   4  -3    47.3     3.6
  12   4  -3    20.6     2.3
  13   4  -3    29.4     3.6
   0   5  -3  1047.5    19.9
   1   5  -3  1078.0    23.0
   2   5  -3  1251.0    24.1
   3   5  -3   341.1     6.9
   4   5  -3     9.4     0.7
   5   5  -3    18.4     0.9
   6   5  -3   105.8     3.7
   7   5  -3   108.8     3.6
   8   5  -3   153.6     5.5
   9   5  -3   266.5    10.0
  10   5  -3    87.4     5.1
  11   5  -3     9.9     2.0
  12   5  -3    21.9     2.8
  13   5  -3    12.2     3.0
   0   6  -3  1181.9    24.6
   1   6  -3   289.0     7.0
   2   6  -3   128.6     3.3
   3   6  -3    77.1     2.4
   4   6  -3   154.7     3.7
   5   6  -3   124.9     4.2
   6   6  -3     7.6     1.3
   7   6  -3   405.1    11.7
   8   6  -3   303.7     9.6
   9   6  -3    44.9     3.0
  10   6  -3    15.4     2.5
  11   6  -3   119.3     5.8
  12   6  -3    14.7     3.0
   0   7  -3   321.0     7.9
   1   7  -3     6.7     0.9
   2   7  -3   466.9    11.4
   3   7  -3   408.4     9.8
   4   7  -3    13.2     1.1
   5   7  -3   169.0     5.2
   6   7  -3    21.3     2.1
   7   7  -3    62.4     3.5
   8   7  -3    16.6     2.4
   9   7  -3    85.2     5.4
  10   7  -3    32.4     3.1
  11   7  -3    44.6     3.7
  12   7  -3     6.1     2.3
   0   8  -3    76.1     3.0
   1   8  -3   176.7     5.2
   2   8  -3   105.5     3.8
   3   8  -3   154.8     4.9
   4   8  -3   140.6     5.9
   5   8  -3   260.2     9.5
   6   8  -3   118.9     5.8
   7   8  -3   110.7     5.6
   8   8  -3    12.9     2.5
   9   8  -3    14.8     2.8
  10   8  -3     9.6     2.6
  11   8  -3    14.0     3.3
   0   9  -3     2.7     1.3
   1   9  -3    42.5     2.3
   2   9  -3     8.5     1.4
   3   9  -3   299.2     9.5
   4   9  -3   360.4    12.2
   5   9  -3    77.0     4.5
   6   9  -3    38.1     2.8
   7   9  -3   113.9     6.2
   8   9  -3    11.0     2.4
   9   9  -3    14.8     2.7
  10   9  -3    11.2     3.1
   0  10  -3    71.9     3.3
   1  10  -3   140.6     5.0
   2  10  -3   161.6     6.3
   3  10  -3    78.7     4.0
   4  10  -3    86.9     4.6
   5  10  -3   130.6     5.7
   6  10  -3    29.5     3.3
   7  10  -3    53.6     4.7
   8  10  -3    16.5     2.8
   9  10  -3     1.3     2.5
  10  10  -3    18.6     5.4
   0  11  -3    26.4     2.3
   1  11  -3     7.1     1.7
   2  11  -3    35.9     3.1
   3  11  -3   152.4     7.2
   4  11  -3    11.7     2.2
   5  11  -3    57.5     4.9
   6  11  -3    67.3     5.0
   7  11  -3     2.7     2.3
   8  11  -3    16.5     3.0
   0  12  -3    79.0     4.8
   1  12  -3    37.7     3.5
   2  12  -3    14.3     2.6
   3  12  -3     9.3     2.3
   4  12  -3    47.4     3.9
   5  12  -3    27.7     4.1
   6  12  -3     1.6     3.0
   7  12  -3    26.6     4.4
   0  13  -3    12.8     3.2
   1  13  -3    36.5     4.1
   2  13  -3    12.3     2.8
   3  13  -3     4.7     2.7
   4  13  -3    12.0     3.2
   5  13  -3     4.5     2.8
   0  14  -3    17.1     3.6
   1  14  -3    27.4     3.5
   2  14  -3    26.4     5.1
   0   1  -2   530.7     8.1
   1   1  -2   917.0    13.8
   2   1  -2  3307.4    53.4
   3   1  -2   847.7    12.8
   4   1  -2   539.1     9.2
   5   1  -2  2862.5    54.8
   6   1  -2   128.9     3.1
   7   1  -2   179.0     4.6
   8   1  -2   172.3     4.7
   9   1  -2    85.9     3.3
  10   1  -2    27.2     1.9
  11   1  -2    40.5     2.3
  12   1  -2     1.1     2.3
  13   1  -2     3.8     2.2
  14   1  -2    32.6     4.2
   0   2  -2  2833.2    48.4
   1   2  -2  3144.4    50.8
   2   2  -2  1513.6    22.7
   3   2  -2  1554.1    23.8
   4   2  -2   101.7     2.5
   5   2  -2   274.8     5.9
   6   2  -2    22.5     1.0
   7   2  -2   977.2    21.4
   8   2  -2   192.4     5.5
   9   2  -2    33.7     1.9
  10   2  -2    90.9     3.9
  11   2  -2    20.1     2.1
  12   2  -2   183.1     9.0
  13   2  -2     4.3     2.5
  14   2  -2    38.1     3.8
   0   3  -2   893.3    13.3
   1   3  -2   517.5     8.0
   2   3  -2   529.7     8.1
   3   3  -2   812.5    15.7
   4   3  -2  1531.0    29.9
   5   3  -2  1388.7    27.3
   6   3  -2   451.7     9.6
   7   3  -2   137.3     4.2
   8   3  -2     3.0     0.8
   9   3  -2   573.8    15.4
  10   3  -2    27.4     2.7
  11   3  -2    36.5     2.8
  12   3  -2    21.5     2.8
  13   3  -2    10.0     2.6
   0   4  -2  1018.9    16.3
   1   4  -2  3965.3    82.7
   2   4  -2   870.2    13.9
   3   4  -2   109.0     2.4
   4   4  -2    20.2     0.9
   5   4  -2   242.8     5.3
   6   4  -2   291.0     6.5
   7   4  -2   375.4     8.7
   8   4  -2    29.6     1.6
   9   4  -2   116.5     4.9
  10   4  -2   121.5     4.7
  11   4  -2   104.2     5.2
  12   4  -2    14.0     2.9
  13   4  -2    11.5     2.4
   0   5  -2    14.8     0.7
   1   5  -2    59.2     1.6
   2   5  -2    98.3     2.3
   3   5  -2   729.7    13.7
   4   5  -2   194.0     4.4
   5   5  -2    40.0     1.6
   6   5  -2     6.5     0.9
   7   5  -2   151.1     4.6
   8   5  -2   619.6    18.7
   9   5  -2    95.5     4.2
  10   5  -2   188.0     7.4
  11   5  -2    11.2     2.6
  12   5  -2    80.5     4.5
  13   5  -2    23.3     3.5
   0   6  -2   589.0    11.5
   1   6  -2  1474.5    28.3
   2   6  -2  1315.6    23.6
   3   6  -2    23.7     1.1
   4   6  -2    54.4     1.7
   5   6  -2   248.3     6.5
   6   6  -2   373.6    10.3
   7   6  -2    28.6     1.9
   8   6  -2   107.6     4.4
   9   6  -2    31.4     2.1
  10   6  -2   195.9     7.8
  11   6  -2     9.5     2.3
  12   6  -2     9.2     2.5
   0   7  -2   721.7    14.6
   1   7  -2    89.8     2.8
   2   7  -2   317.4     6.8
   3   7  -2   224.0     5.2
   4   7  -2     4.6     0.7
   5   7  -2   202.2     6.5
   6   7  -2   160.0     6.1
   7   7  -2   158.8     5.6
   8   7  -2   139.2     5.1
   9   7  -2    80.9     4.4
  10   7  -2    23.4     2.6
  11   7  -2    12.6     2.4
  12   7  -2    91.4     5.8
   0   8  -2   292.5     6.8
   1   8  -2    58.7     2.4
   2   8  -2    69.8     2.3
   3   8  -2   294.5     7.4
   4   8  -2   642.1    17.4
   5   8  -2   229.8     8.7
   6   8  -2   100.6     4.4
   7   8  -2    10.1     2.0
   8   8  -2    45.0     3.7
   9   8  -2    43.5     4.0
  10   8  -2    44.6     3.6
  11   8  -2    48.9     4.9
   0   9  -2     2.7     0.8
   1   9  -2   159.0     5.2
   2   9  -2   663.8    17.9
   3   9  -2    19.5     1.8
   4   9  -2    13.4     2.0
   5   9  -2    11.8     2.2
   6   9  -2   282.0    10.3
   7   9  -2    10.3     2.1
   8   9  -2    32.6     3.3
   9   9  -2    23.0     3.1
  10   9  -2     5.3     2.7
  11   9  -2    11.9     3.2
   0  10  -2    16.1     1.7
   1  10  -2    19.7     1.8
   2  10  -2     1.6     1.5
   3  10  -2    59.2     4.0
   4  10  -2   238.2     9.0
   5  10  -2   141.4     6.3
   6  10  -2    20.7     2.6
   7  10  -2     1.9     2.5
   8  10  -2    32.2     3.7
   9  10  -2     7.9     2.5
  10  10  -2    18.7     2.9
   0  11  -2    76.9     3.7
   1  11  -2   147.8     5.9
   2  11  -2    44.8     3.3
   3  11  -2   129.6     6.6
   4  11  -2     6.9     2.6
   5  11  -2    40.5     3.3
   6  11  -2    38.2     3.7
   7  11  -2    38.8     5.1
   8  11  -2    25.0     3.9
   9  11  -2    24.7     3.5
   0  12  -2    32.9     3.2
   1  12  -2    10.6     2.4
   2  12  -2    98.6     5.1
   3  12  -2    34.3     3.3
   4  12  -2     4.6     1.7
   5  12  -2    90.2     6.0
   6  12  -2    26.2     3.4
   7  12  -2    29.5     4.1
   0  13  -2   125.3     7.4
   1  13  -2    14.8     2.8
   2  13  -2     9.9     2.9
   3  13  -2    13.0     2.2
   4  13  -2     9.1     2.8
   5  13  -2    15.5     3.3
   0  14  -2     4.7     3.6
   1  14  -2    16.1     3.4
   2  14  -2     4.9     2.7
   0   1  -1   752.5    12.7
   1   1  -1  2877.7    62.4
   2   1  -1   982.4    14.6
   3   1  -1   366.5     5.7
   4   1  -1   256.7     4.6
   5   1  -1   469.2     8.6
   6   1  -1    99.7     2.5
   7   1  -1    11.3     0.9
   8   1  -1   665.4    14.6
   9   1  -1   132.9     4.3
  10   1  -1    52.9     2.7
  11   1  -1   163.1     6.6
  12   1  -1    93.9     5.3
  13   1  -1     2.8     2.2
  14   1  -1    16.2     3.6
   0   2  -1  1126.9    16.0
   1   2  -1   303.6     4.6
   2   2  -1  1460.0    22.7
   3   2  -1  2329.4    37.1
   4   2  -1  1377.6    23.6
   5   2  -1   146.5     3.5
   6   2  -1  1461.6    28.4
   7   2  -1   291.3     6.6
   8   2  -1   323.1     8.0
   9   2  -1     2.4     0.8
  10   2  -1   212.8     7.3
  11   2  -1     4.0     1.8
  12   2  -1     8.3     2.3
  13   2  -1    11.6     2.4
  14   2  -1    14.7     3.0
   0   3  -1   106.4     2.3
   1   3  -1   205.4     3.4
   2   3  -1  3920.6    76.5
   3   3  -1    59.1     1.4
   4   3  -1  1048.3    21.5
   5   3  -1   168.6     4.0
   6   3  -1   711.0    14.3
   7   3  -1    10.8     0.9
   8   3  -1   223.2     6.4
   9   3  -1   112.9     4.1
  10   3  -1    88.1     4.5
  11   3  -1    59.8     3.6
  12   3  -1    80.9     4.9
  13   3  -1    33.0     3.3
  14   3  -1     8.5     2.5
   0   4  -1   740.7    11.3
   1   4  -1    31.4     0.9
   2   4  -1     3.1     0.3
   3   4  -1    83.6     1.9
   4   4  -1  1344.0    25.7
   5   4  -1   705.4    15.9
   6   4  -1   278.2     6.4
   7   4  -1   449.0    10.7
   8   4  -1   108.1     3.9
   9   4  -1   160.9     6.1
  10   4  -1    43.6     2.6
  11   4  -1   102.5     5.1
  12   4  -1    20.7     2.5
  13   4  -1    51.3     3.7
   0   5  -1   409.2     7.2
   1   5  -1   412.6     7.2
   2   5  -1  1300.3    22.1
   3   5  -1  1502.1    27.3
   4   5  -1   280.0     5.7
   5   5  -1   278.3     6.6
   6   5  -1   288.7     7.3
   7   5  -1    74.5     2.9
   8   5  -1    34.9     2.1
   9   5  -1   165.9     5.8
  10   5  -1    23.7     2.1
  11   5  -1    58.5     3.9
  12   5  -1    32.4     3.5
  13   5  -1    10.5     2.6
   0   6  -1  1044.6    19.8
   1   6  -1    31.4     1.1
   2   6  -1   115.5     2.9
   3   6  -1   189.7     4.3
   4   6  -1   457.8     9.2
   5   6  -1    67.7     2.0
   6   6  -1   374.1    10.1
   7   6  -1   173.5     5.7
   8   6  -1    69.6     3.3
   9   6  -1    12.5     1.7
  10   6  -1    20.0     2.0
  11   6  -1   101.4     4.7
  12   6  -1     2.4     2.4
  13   6  -1    19.8     4.9
   0   7  -1   611.3    12.4
   1   7  -1   150.1     3.7
   2   7  -1   427.7     9.3
   3   7  -1   360.3     8.3
   4   7  -1   233.6     6.1
   5   7  -1   523.5    13.9
   6   7  -1    31.5     2.2
   7   7  -1    77.8     3.3
   8   7  -1    27.5     2.1
   9   7  -1   146.5     5.4
  10   7  -1     6.3     2.0
  11   7  -1    41.7     3.2
  12   7  -1    15.6     3.6
   0   8  -1   177.1     4.8
   1   8  -1   350.1     8.4
   2   8  -1    37.4     1.7
   3   8  -1    81.4     2.9
   4   8  -1     9.6     1.1
   5   8  -1   215.7     7.4
   6   8  -1    12.5     1.5
   7   8  -1   263.9     9.9
   8   8  -1    27.9     2.3
   9   8  -1    13.8     2.6
  10   8  -1    60.9     3.9
  11   8  -1    32.4     3.3
   0   9  -1    58.5     2.4
   1   9  -1    41.8     1.9
   2   9  -1   244.8     7.0
   3   9  -1   221.9     7.3
   4   9  -1    65.6     3.7
   5   9  -1    80.4     4.4
   6   9  -1   147.7     6.1
   7   9  -1    27.6     3.0
   8   9  -1    36.6     3.7
   9   9  -1    68.4     5.2
  10   9  -1    14.7     2.8
  11   9  -1     2.3     2.8
   0  10  -1   281.6     8.7
   1  10  -1   211.8     6.8
   2  10  -1    14.1     1.9
   3  10  -1     6.0     2.0
   4  10  -1     9.7     2.1
   5  10  -1    76.2     4.4
   6  10  -1    11.7     2.2
   7  10  -1    64.0     4.3
   8  10  -1    54.8     4.4
   9  10  -1    36.6     3.7
  10  10  -1    19.0     3.1
   0  11  -1     3.9     1.9
   1  11  -1    44.6     2.8
   2  11  -1     2.7     1.4
   3  11  -1   132.1     5.8
   4  11  -1    18.6     2.2
   5  11  -1    82.7     4.8
   6  11  -1    50.2     3.3
   7  11  -1    21.7     3.2
   8  11  -1    24.2     3.5
   9  11  -1     1.8     2.8
   0  12  -1    20.3     3.1
   1  12  -1   106.6     4.9
   2  12  -1    28.6     2.9
   3  12  -1     0.6     2.2
   4  12  -1    57.3     3.5
   5  12  -1     7.5     1.9
   6  12  -1     4.5     2.4
   7  12  -1     0.3     2.7
   0  13  -1    20.9     4.0
   1  13  -1    17.6     3.7
   2  13  -1    20.5     3.5
   3  13  -1    12.9     2.4
   4  13  -1    38.9     3.3
   5  13  -1     8.8     3.0
   6  13  -1    40.4     4.6
   0  14  -1     7.9     3.5
   1  14  -1    22.3     4.4
   2  14  -1    27.7     4.1
   3  14  -1    25.5     4.1
   0   1   0    31.9     0.9
   1   1   0   614.4    10.7
   2   1   0  3366.8    66.0
   3   1   0  1606.7    23.3
   4   1   0   106.4     2.1
   5   1   0    19.6     0.8
   6   1   0     1.5     0.5
   7   1   0   799.5    16.6
   8   1   0     0.7     0.8
   9   1   0   392.3    10.0
  10   1   0     4.1     1.1
  11   1   0   155.3     6.0
  12   1   0     1.4     2.5
  13   1   0    28.1     3.0
  14   1   0     1.8     2.7
   0   2   0   751.0    10.5
   1   2   0  5958.5   115.3
   2   2   0  1605.9    23.9
   3   2   0   173.9     3.2
   4   2   0  1610.4    27.8
   5   2   0    64.6     1.8
   6   2   0   274.8     5.7
   7   2   0   721.8    14.8
   8   2   0    48.5     2.0
   9   2   0   221.9     6.3
  10   2   0   198.1     7.2
  11   2   0    44.0     3.2
  12   2   0     8.1     2.7
  13   2   0    82.2     4.6
  14   2   0     5.7     3.0
   0   3   0    26.1     0.7
   1   3   0   154.0     2.5
   2   3   0   292.3     4.8
   3   3   0   462.0     8.0
   4   3   0   604.2    12.0
   5   3   0  1307.2    23.9
   6   3   0   370.1     7.5
   7   3   0    88.6     2.7
   8   3   0   363.0     8.8
   9   3   0     5.0     1.6
  10   3   0     0.5     1.3
  11   3   0    35.0     2.9
  12   3   0    52.8     4.1
  13   3   0    -0.2     2.6
  14   3   0     6.0     2.6
   0   4   0    48.4     1.1
   1   4   0   285.6     4.8
   2   4   0   499.0     8.9
   3   4   0  4959.9   103.1
   4   4   0     0.9     0.3
   5   4   0   874.1    17.6
   6   4   0    44.7     1.6
   7   4   0   405.1    10.4
   8   4   0     1.2     1.5
   9   4   0    37.5     2.5
  10   4   0    85.6     3.6
  11   4   0    10.6     2.2
  12   4   0    17.9     2.6
  13   4   0    73.3     4.6
   0   5   0    38.9     1.1
   1   5   0   566.4     9.7
   2   5   0   124.3     2.8
   3   5   0   908.9    16.3
   4   5   0   124.2     3.0
   5   5   0  1372.9    28.2
   6   5   0   408.2     9.7
   7   5   0    19.6     1.5
   8   5   0     3.2     1.5
   9   5   0     4.1     1.4
  10   5   0     1.3     1.3
  11   5   0     0.1     1.5
  12   5   0    76.7     4.5
  13   5   0     6.6     2.7
   0   6   0   322.7     6.6
   1   6   0   208.9     4.3
   2   6   0   250.8     5.3
   3   6   0   149.6     3.4
   4   6   0  2428.0    47.6
   5   6   0     1.8     0.7
   6   6   0    31.4     1.9
   7   6   0    55.5     2.5
   8   6   0   272.7     8.4
   9   6   0     0.6     1.8
  10   6   0    72.6     3.4
  11   6   0     9.2     3.0
  12   6   0    11.0     2.3
  13   6   0    77.5     7.3
   0   7   0    71.9     2.3
   1   7   0   189.2     4.3
   2   7   0   624.6    13.0
   3   7   0   193.7     5.5
   4   7   0    27.0     1.5
   5   7   0    52.5     2.2
   6   7   0   602.9    16.3
   7   7   0   180.2     6.6
   8   7   0    16.2     1.7
   9   7   0    28.0     2.4
  10   7   0    44.1     2.8
  11   7   0    35.5     3.1
  12   7   0    14.9     2.9
   0   8   0    54.1     2.1
   1   8   0  1074.1    21.7
   2   8   0    23.3     1.5
   3   8   0   260.4     7.3
   4   8   0   381.2    10.3
   5   8   0    39.1     2.5
   6   8   0   178.2     6.8
   7   8   0    10.9     1.7
   8   8   0   184.4     7.0
   9   8   0    35.0     2.7
  10   8   0    40.0     3.2
  11   8   0     2.7     2.6
   0   9   0   606.0    14.1
   1   9   0    20.4     1.4
   2   9   0    90.1     3.1
   3   9   0     5.2     1.3
   4   9   0    76.0     3.6
   5   9   0     8.3     2.2
   6   9   0    73.9     3.9
   7   9   0    55.0     3.5
   8   9   0   147.2     6.3
   9   9   0   107.9     6.0
  10   9   0    70.8     5.1
  11   9   0     3.3     3.0
   0  10   0   197.0     6.4
   1  10   0    13.9     1.5
   2  10   0   463.3    14.5
   3  10   0    21.0     1.9
   4  10   0    21.5     2.2
   5  10   0     7.3     2.2
   6  10   0    13.8     2.1
   7  10   0   281.5    11.3
   8  10   0    13.7     2.3
   9  10   0     8.4     3.1
  10  10   0    20.2     3.8
   0  11   0   252.5     8.3
   1  11   0    64.6     3.4
   2  11   0    15.2     2.0
   3  11   0     2.1     1.7
   4  11   0    50.4     3.4
   5  11   0     2.6     2.5
   6  11   0     5.9     2.1
   7  11   0     8.0     2.4
   8  11   0    11.5     3.0
   9  11   0   141.2     8.0
   0  12   0     0.2     2.0
   1  12   0    48.3     3.9
   2  12   0    40.9     3.6
   3  12   0    27.3     3.2
   4  12   0   123.5     5.3
   5  12   0    17.3     2.5
   6  12   0    40.1     3.3
   7  12   0    32.7     4.0
   0  13   0    -0.1     2.2
   1  13   0     8.3     3.7
   2  13   0   104.2     6.7
   3  13   0   124.5     8.9
   4  13   0    21.3     3.2
   5  13   0     3.1     2.3
   6  13   0    -2.6     2.4
   0  14   0     5.6     2.9
   1  14   0    18.8     3.6
   2  14   0     3.6     3.0
   3  14   0     6.8     4.0
   0   1   1   776.6    14.2
   1   1   1  3083.7    68.9
   2   1   1  1100.8    16.2
   3   1   1   318.7     5.2
   4   1   1   271.3     4.8
   5   1   1   466.6     8.8
   6   1   1   101.6     2.9
   7   1   1    14.7     1.1
   8   1   1   644.4    14.6
   9   1   1   135.0     4.0
  10   1   1    48.2     2.7
  11   1   1   155.6     6.6
  12   1   1    84.0     5.2
  13   1   1     4.2     2.2
  14   1   1    12.8     3.7
   0   2   1  1091.5    14.9
   1   2   1   356.5     5.6
   2   2   1  1445.0    21.8
   3   2   1  2272.0    34.6
   4   2   1  1391.1    24.2
   5   2   1   161.9     3.5
   6   2   1  1437.3    28.1
   7   2   1   292.4     7.2
   8   2   1   300.2     7.6
   9   2   1     0.4     0.8
  10   2   1   216.0     8.2
  11   2   1     6.6     1.7
  12   2   1     9.4     2.6
  13   2   1    12.5     2.4
  14   2   1    18.2     2.9
   0   3   1   157.8     2.6
   1   3   1   176.9     2.8
   2   3   1  4062.9    72.1
   3   3   1    46.9     1.5
   4   3   1  1162.8    21.8
   5   3   1   144.4     3.5
   6   3   1   732.4    15.1
   7   3   1     8.4     1.0
   8   3   1   207.7     6.6
   9   3   1   115.9     4.5
  10   3   1    97.0     4.7
  11   3   1    42.2     3.2
  12   3   1    70.7     5.1
  13   3   1    21.8     3.0
  14   3   1    10.2     3.2
   0   4   1   789.6    12.0
   1   4   1    18.9     0.8
   2   4   1     3.7     0.3
   3   4   1    88.1     2.4
   4   4   1  1346.5    26.9
   5   4   1   649.2    13.0
   6   4   1   280.2     6.3
   7   4   1   435.7    11.7
   8   4   1   114.5     4.4
   9   4   1   163.5     6.1
  10   4   1    36.8     2.5
  11   4   1    99.0     5.2
  12   4   1    19.2     2.7
  13   4   1    48.7     4.2
   0   5   1   401.8     7.4
   1   5   1   421.3     7.6
   2   5   1  1359.2    23.5
   3   5   1  1445.6    28.9
   4   5   1   269.9     6.1
   5   5   1   265.2     6.3
   6   5   1   246.8     6.6
   7   5   1    80.2     3.4
   8   5   1    39.0     2.1
   9   5   1   173.7     6.0
  10   5   1    17.8     1.9
  11   5   1    64.1     3.5
  12   5   1    31.6     2.5
  13   5   1    12.8     3.1
   0   6   1  1062.6    19.3
   1   6   1    21.9     1.1
   2   6   1   128.4     3.3
   3   6   1   216.1     5.2
   4   6   1   513.4    11.6
   5   6   1    72.4     2.5
   6   6   1   348.9     8.7
   7   6   1   185.0     5.3
   8   6   1    69.1     3.0
   9   6   1    13.1     1.5
  10   6   1    24.9     2.1
  11   6   1    95.8     3.8
  12   6   1     7.7     2.4
  13   6   1    20.2     5.1
   0   7   1   622.9    12.4
   1   7   1   142.0     3.6
   2   7   1   440.0     9.6
   3   7   1   360.1     9.0
   4   7   1   216.0     6.5
   5   7   1   509.1    12.5
   6   7   1    28.3     1.9
   7   7   1    61.2     2.9
   8   7   1    22.0     1.9
   9   7   1   131.8     4.5
  10   7   1     4.8     1.9
  11   7   1    35.3     2.6
  12   7   1    13.8     3.4
   0   8   1   188.0     5.0
   1   8   1   315.4     7.3
   2   8   1    52.2     2.1
   3   8   1    82.1     3.1
   4   8   1    10.0     1.2
   5   8   1   245.7     7.8
   6   8   1    10.5     1.7
   7   8   1   286.0     8.9
   8   8   1    25.1     2.3
   9   8   1    12.3     2.1
  10   8   1    71.3     3.6
  11   8   1    34.6     3.7
   0   9   1    51.4     2.1
   1   9   1    38.1     1.8
   2   9   1   243.3     6.9
   3   9   1   231.3     7.5
   4   9   1    61.0     2.8
   5   9   1    70.2     4.2
   6   9   1   154.3     6.2
   7   9   1    31.7     2.7
   8   9   1    39.4     3.2
   9   9   1    49.4     2.9
  10   9   1    23.1     2.7
  11   9   1     2.3     2.6
   0  10   1   287.1     8.7
   1  10   1   201.1     6.7
   2  10   1    13.4     1.5
   3  10   1     3.8     1.6
   4  10   1     4.6     1.7
   5  10   1    85.0     4.5
   6  10   1    10.2     2.4
   7  10   1    72.4     4.5
   8  10   1    64.8     4.1
   9  10   1    45.4     3.9
  10  10   1    21.2     3.6
   0  11   1     1.9     1.4
   1  11   1    50.0     3.0
   2  11   1     3.1     1.5
   3  11   1   120.5     5.7
   4  11   1    15.0     2.2
   5  11   1    95.9     5.0
   6  11   1    50.0     3.3
   7  11   1    21.7     2.5
   8  11   1    20.8     4.0
   9  11   1     2.2     2.4
   0  12   1    20.4     3.1
   1  12   1   117.0     6.5
   2  12   1    30.4     3.0
   3  12   1     0.6     2.1
   4  12   1    52.3     3.2
   5  12   1    12.9     2.5
   6  12   1     6.2     2.4
   7  12   1    -1.2     2.7
   0  13   1    19.3     2.8
   1  13   1    13.8     3.8
   2  13   1    17.1     3.5
   3  13   1    23.2     4.2
   4  13   1    40.1     3.1
   5  13   1     6.0     2.4
   6  13   1    40.7     5.5
   0  14   1     9.4     4.9
   1  14   1    23.9     3.9
   2  14   1    22.1     4.5
   3  14   1    34.5     5.7
   0   1   2   516.6     7.3
   1   1   2   878.2    13.1
   2   1   2  3400.4    60.9
   3   1   2   880.5    13.4
   4   1   2   517.2     8.7
   5   1   2  2849.2    54.9
   6   1   2   126.0     3.5
   7   1   2   169.8     4.3
   8   1   2   172.2     4.9
   9   1   2    89.4     3.2
  10   1   2    37.2     2.9
  11   1   2    42.0     2.9
  12   1   2     2.6     2.1
  13   1   2     3.6     2.2
  14   1   2    34.1     3.7
   0   2   2  2758.0    45.3
   1   2   2  3102.4    53.7
   2   2   2  1499.7    22.8
   3   2   2  1575.9    24.1
   4   2   2   101.6     2.5
   5   2   2   256.9     5.4
   6   2   2    21.4     1.0
   7   2   2   956.5    20.1
   8   2   2   176.3     5.2
   9   2   2    33.6     2.1
  10   2   2    99.1     4.6
  11   2   2    20.8     2.2
  12   2   2   200.4     8.2
  13   2   2     1.7     2.7
  14   2   2    45.1     4.0
   0   3   2   823.1    11.9
   1   3   2   520.1     7.8
   2   3   2   548.4     8.8
   3   3   2   741.9    13.7
   4   3   2  1503.3    28.7
   5   3   2  1386.8    26.8
   6   3   2   465.0    10.5
   7   3   2   122.1     3.9
   8   3   2     1.7     1.1
   9   3   2   592.6    16.5
  10   3   2    26.4     2.7
  11   3   2    40.3     3.1
  12   3   2    21.2     2.9
  13   3   2     7.5     2.5
   0   4   2   933.0    14.0
   1   4   2  4023.8    72.9
   2   4   2   867.9    14.4
   3   4   2   117.8     2.9
   4   4   2    26.2     1.2
   5   4   2   253.5     5.7
   6   4   2   290.6     7.5
   7   4   2   364.7     9.9
   8   4   2    36.8     2.4
   9   4   2   115.1     4.9
  10   4   2   120.8     5.0
  11   4   2    87.9     4.7
  12   4   2    18.1     2.9
  13   4   2    10.7     2.8
   0   5   2    15.8     0.7
   1   5   2    59.6     1.6
   2   5   2    95.2     2.4
   3   5   2   743.3    15.2
   4   5   2   169.6     4.3
   5   5   2    52.6     2.4
   6   5   2     6.8     1.1
   7   5   2   148.2     4.3
   8   5   2   666.6    16.7
   9   5   2   100.9     4.2
  10   5   2   185.9     6.8
  11   5   2     6.5     1.8
  12   5   2    84.4     4.3
  13   5   2    15.5     3.2
   0   6   2   593.6    12.3
   1   6   2  1481.2    27.7
   2   6   2  1335.7    26.4
   3   6   2    29.8     1.3
   4   6   2    59.0     2.2
   5   6   2   261.0     6.7
   6   6   2   349.5     9.0
   7   6   2    32.3     2.1
   8   6   2   100.2     4.0
   9   6   2    26.9     2.2
  10   6   2   226.5     6.9
  11   6   2     8.7     1.8
  12   6   2    15.3     2.6
   0   7   2   700.9    14.3
   1   7   2    98.9     2.8
   2   7   2   316.0     7.2
   3   7   2   219.7     6.1
   4   7   2     8.2     1.1
   5   7   2   223.5     6.4
   6   7   2   178.1     5.5
   7   7   2   153.0     5.3
   8   7   2   155.4     5.5
   9   7   2    74.3     3.5
  10   7   2    24.0     2.7
  11   7   2    12.7     2.2
  12   7   2   105.9     6.3
   0   8   2   304.2     7.2
   1   8   2    60.5     2.2
   2   8   2    68.7     2.9
   3   8   2   310.4     9.4
   4   8   2   627.1    16.8
   5   8   2   226.5     6.3
   6   8   2    98.8     3.9
   7   8   2    14.7     2.0
   8   8   2    39.4     2.9
   9   8   2    47.3     2.9
  10   8   2    54.8     3.2
  11   8   2    59.8     3.8
   0   9   2     5.1     0.9
   1   9   2   154.9     4.9
   2   9   2   648.6    15.1
   3   9   2    22.1     1.7
   4   9   2    12.4     1.5
   5   9   2    11.4     1.8
   6   9   2   285.6    10.0
   7   9   2     7.8     2.2
   8   9   2    34.4     2.7
   9   9   2    21.1     2.2
  10   9   2     2.4     2.0
  11   9   2    14.0     3.4
   0  10   2    16.8     1.8
   1  10   2    25.4     1.9
   2  10   2     2.1     2.1
   3  10   2    46.7     2.9
   4  10   2   241.2     7.8
   5  10   2   156.4     6.6
   6  10   2    22.4     2.7
   7  10   2     1.5     1.9
   8  10   2    34.7     3.4
   9  10   2     5.2     2.1
  10  10   2    21.4     3.1
   0  11   2    86.5     4.5
   1  11   2   148.7     5.8
   2  11   2    51.8     2.9
   3  11   2   134.1     5.5
   4  11   2     9.9     2.1
   5  11   2    31.7     3.1
   6  11   2    42.2     3.4
   7  11   2    34.0     2.9
   8  11   2    25.4     3.4
   9  11   2    28.3     4.2
   0  12   2    34.7     3.6
   1  12   2    12.0     2.5
   2  12   2   103.6     5.2
   3  12   2    36.9     3.5
   4  12   2     8.0     2.3
   5  12   2   101.3     5.1
   6  12   2    27.3     3.1
   7  12   2    25.9     3.2
   0  13   2   138.0     6.7
   1  13   2    10.2     3.3
   2  13   2    14.0     3.4
   3  13   2    14.6     3.3
   4  13   2     5.2     3.0
   5  13   2    15.0     2.5
   0  14   2     2.5     5.0
   1  14   2    15.5     3.4
   2  14   2     9.2     3.2
   0   1   3   643.9     9.3
   1   1   3   196.7     3.5
   2   1   3  1029.5    15.5
   3   1   3  1291.8    19.1
   4   1   3  1846.9    30.1
   5   1   3   354.3     7.6
   6   1   3   830.5    17.8
   7   1   3   274.5     6.9
   8   1   3   132.8     4.1
   9   1   3    34.9     2.1
  10   1   3    73.7     4.1
  11   1   3    30.7     2.5
  12   1   3    76.4     4.8
  13   1   3    60.9     4.2
  14   1   3    32.5     3.4
   0   2   3   172.9     2.8
   1   2   3  1061.0    15.0
   2   2   3  1812.5    28.1
   3   2   3    58.6     1.5
   4   2   3  1572.1    27.1
   5   2   3  1044.1    22.6
   6   2   3   694.5    14.8
   7   2   3    21.3     1.0
   8   2   3   287.4     7.5
   9   2   3    42.2     2.5
  10   2   3   121.0     5.5
  11   2   3    18.3     2.4
  12   2   3    26.1     3.1
  13   2   3    64.9     4.8
  14   2   3    22.9     4.4
   0   3   3  2347.2    34.0
   1   3   3   122.5     2.5
   2   3   3  1703.9    27.2
   3   3   3   362.5     8.0
   4   3   3   480.0    10.6
   5   3   3    69.0     2.7
   6   3   3   108.4     3.6
   7   3   3   250.0     6.9
   8   3   3   182.2     6.3
   9   3   3   141.9     5.5
  10   3   3     2.6     1.8
  11   3   3    99.6     5.1
  12   3   3    20.7     2.7
  13   3   3    14.7     3.2
   0   4   3  2280.9    40.4
   1   4   3   519.5     9.7
   2   4   3   144.4     3.0
   3   4   3   233.1     5.3
   4   4   3   641.3    13.1
   5   4   3    93.7     2.9
   6   4   3   180.2     5.5
   7   4   3   359.0     9.9
   8   4   3    74.8     3.5
   9   4   3   245.6     8.5
  10   4   3   142.8     6.1
  11   4   3    50.4     3.6
  12   4   3    17.2     3.1
  13   4   3    22.0     3.6
   0   5   3  1075.8    19.2
   1   5   3  1162.9    21.6
   2   5   3  1217.7    23.0
   3   5   3   338.9     7.4
   4   5   3     6.9     0.9
   5   5   3    15.4     1.2
   6   5   3   124.1     4.1
   7   5   3   107.0     3.5
   8   5   3   154.3     5.2
   9   5   3   268.7     8.3
  10   5   3    95.2     4.5
  11   5   3    12.8     1.9
  12   5   3    24.2     3.3
  13   5   3     8.6     2.4
   0   6   3  1149.7    23.1
   1   6   3   324.0     7.3
   2   6   3   121.2     3.2
   3   6   3    82.1     2.2
   4   6   3   151.2     4.2
   5   6   3   121.1     3.9
   6   6   3     8.4     1.2
   7   6   3   378.8    10.9
   8   6   3   307.8     9.2
   9   6   3    50.0     2.7
  10   6   3    13.0     1.8
  11   6   3   127.0     5.0
  12   6   3    19.7     2.6
   0   7   3   341.5     8.0
   1   7   3     5.2     0.9
   2   7   3   441.8    10.9
   3   7   3   448.0    11.5
   4   7   3    11.0     1.1
   5   7   3   166.1     5.1
   6   7   3    21.2     1.8
   7   7   3    64.8     2.9
   8   7   3    16.5     1.9
   9   7   3    76.6     3.9
  10   7   3    30.2     2.9
  11   7   3    46.3     3.2
  12   7   3     7.6     2.5
   0   8   3    65.3     2.5
   1   8   3   196.1     5.3
   2   8   3   101.2     3.8
   3   8   3   158.0     5.1
   4   8   3   133.8     5.1
   5   8   3   276.6     7.8
   6   8   3   132.9     4.6
   7   8   3   114.0     4.4
   8   8   3    10.7     1.8
   9   8   3    24.3     2.5
  10   8   3    10.2     1.7
  11   8   3    11.0     2.0
   0   9   3     4.2     1.0
   1   9   3    36.1     1.9
   2   9   3    10.4     1.6
   3   9   3   277.5     8.6
   4   9   3   339.9    11.8
   5   9   3    71.9     4.1
   6   9   3    35.0     2.5
   7   9   3   125.5     4.7
   8   9   3    13.5     2.4
   9   9   3    14.9     2.3
  10   9   3     6.4     2.2
   0  10   3    76.5     3.4
   1  10   3   136.3     4.9
   2  10   3   170.1     6.0
   3  10   3    91.1     3.7
   4  10   3    88.1     3.9
   5  10   3   126.6     5.3
   6  10   3    45.6     3.3
   7  10   3    55.8     4.1
   8  10   3    13.9     2.3
   9  10   3     3.0     2.6
  10  10   3    17.2     2.8
   0  11   3    30.6     2.7
   1  11   3     7.6     1.8
   2  11   3    35.1     2.5
   3  11   3   135.6     5.4
   4  11   3    12.2     2.1
   5  11   3    71.2     4.6
   6  11   3    69.2     3.9
   7  11   3     4.8     2.0
   8  11   3    15.7     2.5
   0  12   3    70.5     4.5
   1  12   3    43.7     4.1
   2  12   3    12.7     2.6
   3  12   3    15.1     2.4
   4  12   3    46.0     3.2
   5  12   3    28.6     3.5
   6  12   3     8.5     2.8
   7  12   3    40.1     3.5
   0  13   3    15.7     3.0
   1  13   3    36.6     3.2
   2  13   3    19.3     3.8
   3  13   3     4.4     2.3
   4  13   3    12.7     3.0
   5  13   3     7.4     3.0
   0  14   3    23.3     4.4
   1  14   3    19.3     3.6
   2  14   3    22.6     5.8
   0   0   4  7530.8   244.3
   0   1   4   247.3     4.0
   1   1   4    59.2     1.3
   2   1   4   979.1    14.8
   3   1   4  1426.6    21.2
   4   1   4   604.6    11.5
   5   1   4    59.4     1.7
   6   1   4   587.1    12.2
   7   1   4   292.7     7.1
   8   1   4   393.2    10.3
   9   1   4   156.9     4.8
  10   1   4     6.4     2.2
  11   1   4    74.6     4.6
  12   1   4    53.1     4.1
  13   1   4    64.4     4.5
   0   2   4   669.3    10.1
   1   2   4  3410.5    54.8
   2   2   4   639.3    10.0
   3   2   4   206.0     4.6
   4   2   4  1055.0    19.7
   5   2   4    96.9     2.7
   6   2   4   319.5     7.4
   7   2   4   403.7     9.4
   8   2   4   221.4     7.1
   9   2   4    75.7     3.6
  10   2   4    79.6     4.1
  11   2   4    33.0     3.1
  12   2   4    18.7     3.0
  13   2   4    30.1     3.2
   0   3   4   274.3     4.7
   1   3   4  2368.1    40.4
   2   3   4    23.3     0.7
   3   3   4   575.8    12.1
   4   3   4   379.6     9.0
   5   3   4   756.0    17.3
   6   3   4   348.0     9.8
   7   3   4    36.7     2.2
   8   3   4   129.0     4.8
   9   3   4    23.5     2.3
  10   3   4   193.8     8.0
  11   3   4    38.1     3.0
  12   3   4    76.3     4.1
  13   3   4    20.6     2.9
   0   4   4   552.9     9.2
   1   4   4     6.6     0.6
   2   4   4   834.6    14.8
   3   4   4  2128.8    41.9
   4   4   4   119.8     3.4
   5   4   4   565.6    12.9
   6   4   4    63.6     2.7
   7   4   4   183.0     6.1
   8   4   4   498.0    14.4
   9   4   4    53.7     2.9
  10   4   4    66.8     4.0
  11   4   4    17.5     2.5
  12   4   4    12.8     2.5
  13   4   4    14.9     3.9
   0   5   4  2035.5    38.4
   1   5   4   221.7     4.9
   2   5   4   442.0     8.7
   3   5   4    54.0     1.8
   4   5   4    36.1     1.7
   5   5   4   493.5    11.0
   6   5   4   276.0     7.1
   7   5   4   361.1    10.1
   8   5   4    16.9     1.8
   9   5   4    19.1     1.8
  10   5   4    39.0     2.7
  11   5   4    73.6     3.9
  12   5   4    29.1     2.4
  13   5   4     5.0     3.0
   0   6   4   338.6     8.1
   1   6   4   289.3     7.0
   2   6   4   321.5     7.3
   3   6   4   184.0     4.9
   4   6   4   643.7    14.6
   5   6   4    15.1     1.3
   6   6   4    40.7     2.3
   7   6   4   115.0     4.2
   8   6   4   109.0     4.4
   9   6   4   251.5     7.8
  10   6   4    43.1     3.1
  11   6   4     5.2     2.2
  12   6   4     5.5     2.1
   0   7   4     6.6     1.0
   1   7   4   632.7    14.8
   2   7   4   303.4     8.1
   3   7   4   155.6     4.8
   4   7   4   359.0     9.1
   5   7   4    16.8     1.7
   6   7   4   494.9    13.4
   7   7   4   192.5     6.5
   8   7   4    56.1     2.8
   9   7   4    76.3     3.8
  10   7   4    31.6     2.5
  11   7   4    55.2     3.6
  12   7   4    22.6     2.8
   0   8   4    87.5     2.9
   1   8   4   348.7     9.4
   2   8   4   160.3     5.7
   3   8   4   152.9     4.9
   4   8   4   136.7     4.9
   5   8   4   104.3     4.2
   6   8   4   104.0     4.4
   7   8   4    18.3     1.8
   8   8   4   117.6     4.8
   9   8   4    10.9     2.1
  10   8   4    50.4     3.2
  11   8   4    13.4     2.2
   0   9   4   294.5     8.9
   1   9   4   139.3     4.8
   2   9   4    28.7     2.0
   3   9   4   153.6     6.0
   4   9   4    10.1     1.8
   5   9   4   114.5     4.7
   6   9   4    14.1     2.0
   7   9   4    12.4     2.0
   8   9   4    34.2     2.8
   9   9   4    50.7     3.0
  10   9   4    41.7     3.4
   0  10   4    85.3     4.0
   1  10   4    32.5     2.4
   2  10   4   298.0     7.7
   3  10   4   137.4     5.9
   4  10   4    21.9     2.3
   5  10   4     8.2     2.1
   6  10   4    32.8     2.7
   7  10   4    78.2     4.1
   8  10   4    15.9     2.5
   9  10   4    17.6     2.7
   0  11   4   140.7     5.9
   1  11   4    92.9     4.9
   2  11   4    29.9     2.3
   3  11   4     7.9     1.5
   4  11   4   109.1     5.3
   5  11   4     8.1     1.9
   6  11   4    33.8     3.3
   7  11   4     8.8     2.6
   8  11   4    15.5     3.0
   0  12   4     3.9     2.4
   1  12   4    70.6     4.4
   2  12   4    26.1     2.6
   3  12   4    14.6     3.3
   4  12   4    44.5     3.5
   5  12   4    14.8     2.1
   6  12   4    40.4     3.7
   7  12   4    22.9     2.8
   0  13   4     5.1     2.5
   1  13   4    14.5     3.2
   2  13   4    20.5     3.4
   3  13   4    52.3     5.1
   4  13   4    12.0     3.4
   5  13   4     8.3     3.2
   0  14   4    38.6     5.9
   0   1   5  1163.8    17.5
   1   1   5  1804.4    29.6
   2   1   5  1035.6    17.3
   3   1   5   170.0     3.5
   4   1   5   267.2     6.0
   5   1   5   241.7     5.3
   6   1   5   279.9     6.0
   7   1   5    55.0     2.1
   8   1   5   491.8    12.6
   9   1   5   173.2     6.8
  10   1   5    42.0     3.0
  11   1   5    47.6     3.4
  12   1   5    79.0     4.1
  13   1   5    17.4     2.8
   0   2   5  1206.8    18.4
   1   2   5   415.1     6.8
   2   2   5   698.8    11.7
   3   2   5   769.0    14.8
   4   2   5   613.8    12.5
   5   2   5    58.3     2.1
   6   2   5   718.7    15.0
   7   2   5   118.7     3.8
   8   2   5   101.9     4.3
   9   2   5    96.6     4.2
  10   2   5    53.1     3.6
  11   2   5   173.7     7.3
  12   2   5    20.8     2.5
  13   2   5     2.8     2.2
   0   3   5    85.1     1.9
   1   3   5  1050.8    17.0
   2   3   5  1294.9    22.6
   3   3   5  1330.6    26.3
   4   3   5   367.9     8.7
   5   3   5   202.2     5.6
   6   3   5   420.4    10.9
   7   3   5   345.5    10.6
   8   3   5    27.0     1.9
   9   3   5    79.7     4.0
  10   3   5   116.1     5.9
  11   3   5    18.5     2.5
  12   3   5    12.4     2.3
  13   3   5    35.7     3.5
   0   4   5    40.8     1.2
   1   4   5   747.1    14.4
   2   4   5   271.5     5.5
   3   4   5   338.9     7.3
   4   4   5   779.6    16.1
   5   4   5   570.5    13.8
   6   4   5    72.2     3.1
   7   4   5   220.0     7.2
   8   4   5   103.9     4.4
   9   4   5     7.5     1.9
  10   4   5    14.9     2.4
  11   4   5    26.6     2.9
  12   4   5    66.9     3.8
  13   4   5    32.9     4.0
   0   5   5     6.2     0.5
   1   5   5    10.3     0.9
   2   5   5   568.1    11.6
   3   5   5  1046.9    21.6
   4   5   5   345.9     8.6
   5   5   5   299.6     7.5
   6   5   5   360.3     9.5
   7   5   5   176.4     5.2
   8   5   5    55.6     2.7
   9   5   5    16.4     2.1
  10   5   5    11.4     2.1
  11   5   5    46.9     3.3
  12   5   5    21.7     2.6
   0   6   5   241.1     6.2
   1   6   5   147.0     4.3
   2   6   5    81.1     2.6
   3   6   5   321.8     8.1
   4   6   5   116.3     3.9
   5   6   5   454.7    11.4
   6   6   5   475.5    12.1
   7   6   5    90.9     3.7
   8   6   5     4.2     1.4
   9   6   5    20.8     2.0
  10   6   5    12.0     2.3
  11   6   5     8.9     2.1
  12   6   5    18.0     2.4
   0   7   5   358.3     9.2
   1   7   5   413.7    11.1
   2   7   5   147.4     4.9
   3   7   5    18.5     1.6
   4   7   5   417.1    10.9
   5   7   5   181.8     6.1
   6   7   5    46.4     2.6
   7   7   5    33.2     2.3
   8   7   5   113.7     4.4
   9   7   5    71.3     3.8
  10   7   5    73.1     3.9
  11   7   5     0.6     1.9
   0   8   5    70.4     2.9
   1   8   5   159.2     5.2
   2   8   5   210.0     6.2
   3   8   5    14.6     1.7
   4   8   5    48.5     2.6
   5   8   5    70.8     3.2
   6   8   5   135.5     4.8
   7   8   5   110.3     4.5
   8   8   5    85.1     4.1
   9   8   5     2.0     1.7
  10   8   5    40.8     3.1
  11   8   5    33.7     2.8
   0   9   5   146.9     5.0
   1   9   5   204.9     7.0
   2   9   5   134.8     4.7
   3   9   5   103.4     4.1
   4   9   5     2.9     1.7
   5   9   5    51.3     2.9
   6   9   5    37.9     2.5
   7   9   5    29.1     2.5
   8   9   5    63.3     2.9
   9   9   5    67.1     3.4
  10   9   5    30.1     3.0
   0  10   5   252.3     9.1
   1  10   5   174.9     6.6
   2  10   5    31.6     2.5
   3  10   5    40.0     2.6
   4  10   5    30.7     2.6
   5  10   5    17.7     2.1
   6  10   5    30.0     2.8
   7  10   5    13.3     1.9
   8  10   5    58.7     3.9
   9  10   5    24.6     2.6
   0  11   5    91.9     4.8
   1  11   5    23.9     2.6
   2  11   5    21.9     2.5
   3  11   5    76.6     3.9
   4  11   5    35.5     2.9
   5  11   5     1.0     1.7
   6  11   5     4.6     2.4
   7  11   5    34.9     3.0
   8  11   5    22.5     3.0
   0  12   5     7.6     2.3
   1  12   5    33.5     3.2
   2  12   5    79.9     4.7
   3  12   5    18.5     3.6
   4  12   5    11.4     3.0
   5  12   5    54.5     3.9
   6  12   5    12.2     2.5
   0  13   5     1.0     2.7
   1  13   5    18.1     2.7
   2  13   5     5.9     2.8
   3  13   5     7.4     2.9
   4  13   5    34.7     5.7
   0   1   6  2473.9    43.1
   1   1   6  1556.5    29.2
   2   1   6  1002.5    18.1
   3   1   6   430.4     8.3
   4   1   6   132.2     3.3
   5   1   6   643.6    13.0
   6   1   6   165.9     4.4
   7   1   6    15.9     1.2
   8   1   6    59.2     2.6
   9   1   6    13.1     2.0
  10   1   6   289.9     9.9
  11   1   6    50.6     3.8
  12   1   6     2.4     1.9
  13   1   6     8.0     3.1
   0   2   6   821.9    14.0
   1   2   6   748.5    13.0
   2   2   6  1312.5    23.5
   3   2   6   366.4     7.1
   4   2   6   167.8     4.6
   5   2   6   304.7     7.6
   6   2   6    12.0     0.9
   7   2   6   344.4     9.6
   8   2   6   269.0     9.0
   9   2   6    46.4     3.3
  10   2   6     5.2     1.7
  11   2   6    17.5     2.4
  12   2   6    92.1     4.8
  13   2   6    23.4     3.7
   0   3   6   890.2    14.9
   1   3   6   273.8     5.2
   2   3   6    75.4     2.3
   3   3   6   864.4    17.5
   4   3   6   786.1    17.6
   5   3   6   234.0     6.2
   6   3   6    51.7     2.8
   7   3   6    31.3     2.3
   8   3   6    63.3     3.5
   9   3   6   159.6     6.1
  10   3   6    26.0     2.6
  11   3   6    16.3     2.4
  12   3   6    54.9     4.1
  13   3   6    11.6     4.3
   0   4   6   448.1     8.3
   1   4   6   487.3     8.8
   2   4   6  1642.7    31.1
   3   4   6     4.9     0.6
   4   4   6   351.3     8.2
   5   4   6     1.4     1.0
   6   4   6   611.5    16.4
   7   4   6    64.3     3.5
   8   4   6     0.1     1.2
   9   4   6    83.8     4.3
  10   4   6    10.5     2.2
  11   4   6    40.8     3.2
  12   4   6     2.0     2.3
   0   5   6     5.3     0.6
   1   5   6    47.3     1.8
   2   5   6   277.2     6.5
   3   5   6   395.6     9.2
   4   5   6   904.6    20.2
   5   5   6   332.1     8.6
   6   5   6    17.7     1.7
   7   5   6    81.9     3.3
   8   5   6    99.6     3.7
   9   5   6     3.1     1.7
  10   5   6     9.5     1.8
  11   5   6     7.7     2.0
  12   5   6    17.4     2.5
   0   6   6    48.9     2.3
   1   6   6   288.7     7.8
   2   6   6   409.6    10.6
   3   6   6    38.0     2.3
   4   6   6    20.4     1.6
   5   6   6   759.7    19.6
   6   6   6   106.4     4.1
   7   6   6   126.5     4.7
   8   6   6    33.0     2.4
   9   6   6    12.1     2.0
  10   6   6    53.5     3.3
  11   6   6    34.8     3.2
  12   6   6     9.4     2.6
   0   7   6   129.4     4.4
   1   7   6     3.8     1.4
   2   7   6   278.5     7.6
   3   7   6   202.7     6.1
   4   7   6     3.2     1.5
   5   7   6   169.4     5.8
   6   7   6    77.5     3.5
   7   7   6   189.0     6.0
   8   7   6    11.9     1.8
   9   7   6    19.9     2.4
  10   7   6     2.3     2.2
  11   7   6    17.4     2.4
   0   8   6   524.4    13.4
   1   8   6     3.5     1.0
   2   8   6    10.0     1.4
   3   8   6   307.7     9.4
   4   8   6   190.4     6.6
   5   8   6   106.7     4.4
   6   8   6    46.5     2.6
   7   8   6     5.4     1.6
   8   8   6    12.1     2.0
   9   8   6   184.7     6.4
  10   8   6     3.0     2.1
   0   9   6    70.8     3.4
   1   9   6   358.5    10.6
   2   9   6   193.5     7.5
   3   9   6    31.7     2.5
   4   9   6    33.9     2.7
   5   9   6     6.7     2.2
   6   9   6    65.2     3.2
   7   9   6   114.2     4.7
   8   9   6    57.8     3.1
   9   9   6     2.8     2.0
  10   9   6     2.7     2.2
   0  10   6     5.4     2.5
   1  10   6    26.3     2.4
   2  10   6    14.5     1.8
   3  10   6    50.4     3.0
   4  10   6    85.1     4.4
   5  10   6    34.1     2.7
   6  10   6    39.3     2.9
   7  10   6     1.7     1.9
   8  10   6    51.3     2.9
   9  10   6    22.1     3.3
   0  11   6    30.5     3.2
   1  11   6   129.1     6.6
   2  11   6    66.0     4.9
   3  11   6    13.2     2.1
   4  11   6     3.9     1.7
   5  11   6    55.9     3.3
   6  11   6    17.2     2.3
   7  11   6    20.9     2.8
   0  12   6    54.0     3.8
   1  12   6    10.3     2.1
   2  12   6    22.6     3.0
   3  12   6   103.1     6.4
   4  12   6     8.2     2.9
   5  12   6     6.9     2.3
   6  12   6    24.3     3.1
   0  13   6    31.9     3.5
   1  13   6     2.8     2.3
   2  13   6    24.5     4.3
   3  13   6    16.8     3.5
   0   1   7   317.6     6.1
   1   1   7     2.3     0.5
   2   1   7   418.6     8.9
   3   1   7   765.2    15.9
   4   1   7   964.3    20.0
   5   1   7    18.6     1.4
   6   1   7   608.2    14.7
   7   1   7   414.0    12.2
   8   1   7    65.3     3.1
   9   1   7    77.0     4.8
  10   1   7     4.3     2.2
  11   1   7     4.7     2.4
  12   1   7     9.6     2.4
  13   1   7    41.5     3.9
   0   2   7   216.8     4.5
   1   2   7  1000.1    17.8
   2   2   7   902.7    16.4
   3   2   7    61.2     2.0
   4   2   7   422.8     9.3
   5   2   7   744.3    17.3
   6   2   7   190.6     6.2
   7   2   7     4.8     0.9
   8   2   7    83.2     4.0
   9   2   7   209.3     8.0
  10   2   7    19.9     2.8
  11   2   7    81.0     4.6
  12   2   7    25.9     3.1
  13   2   7    33.7     4.1
   0   3   7   658.2    12.5
   1   3   7   340.8     6.8
   2   3   7   154.5     3.7
   3   3   7   521.9    10.1
   4   3   7     1.3     0.7
   5   3   7   301.7     8.2
   6   3   7    18.1     1.4
   7   3   7   499.9    14.9
   8   3   7   203.5     7.7
   9   3   7    43.2     3.4
  10   3   7    56.5     3.9
  11   3   7    75.1     3.9
  12   3   7     2.0     2.5
   0   4   7   897.9    16.8
   1   4   7   342.8     6.7
   2   4   7   319.4     6.5
   3   4   7   502.5    11.1
   4   4   7    14.3     1.1
   5   4   7   150.6     4.8
   6   4   7    82.4     3.3
   7   4   7   176.1     6.9
   8   4   7    69.5     3.7
   9   4   7   149.9     6.8
  10   4   7   107.9     5.7
  11   4   7    28.8     3.1
  12   4   7    44.5     3.9
   0   5   7   391.9     8.6
   1   5   7   915.6    19.7
   2   5   7    33.0     1.6
   3   5   7   119.3     3.6
   4   5   7   298.5     7.4
   5   5   7    46.7     2.5
   6   5   7    76.8     3.2
   7   5   7   170.2     6.2
   8   5   7    79.5     3.3
   9   5   7   120.5     4.6
  10   5   7   147.9     6.3
  11   5   7    14.6     2.7
  12   5   7     7.6     2.6
   0   6   7   550.2    14.7
   1   6   7   323.0     9.6
   2   6   7   145.9     4.5
   3   6   7   398.0    10.1
   4   6   7    59.0     2.8
   5   6   7   226.9     7.7
   6   6   7    66.7     2.9
   7   6   7    59.4     2.8
   8   6   7   106.3     4.3
   9   6   7     6.5     1.6
  10   6   7    22.2     2.5
  11   6   7    55.9     3.4
   0   7   7   114.1     4.3
   1   7   7   124.2     4.1
   2   7   7   256.7     7.3
   3   7   7   242.8     6.6
   4   7   7    62.8     3.0
   5   7   7    66.9     3.0
   6   7   7    90.4     3.6
   7   7   7     2.5     1.8
   8   7   7    84.6     4.0
   9   7   7    16.2     2.1
  10   7   7    56.1     3.5
  11   7   7    30.1     3.4
   0   8   7    79.4     3.5
   1   8   7    61.2     2.6
   2   8   7   239.3     7.2
   3   8   7    30.7     2.3
   4   8   7   182.7     6.2
   5   8   7    46.7     2.7
   6   8   7   132.1     5.1
   7   8   7     4.5     1.5
   8   8   7    24.3     2.1
   9   8   7    26.9     2.6
  10   8   7     9.2     2.4
   0   9   7    38.6     3.2
   1   9   7    41.5     2.9
   2   9   7    21.1     2.1
   3   9   7   106.0     3.8
   4   9   7   259.7     8.9
   5   9   7     6.9     1.8
   6   9   7     3.4     1.4
   7   9   7    56.3     2.8
   8   9   7    25.7     2.2
   9   9   7     9.6     2.2
   0  10   7    31.0     3.3
   1  10   7    19.7     2.9
   2  10   7    55.9     3.5
   3  10   7    93.2     4.8
   4  10   7    44.8     3.1
   5  10   7    52.7     3.5
   6  10   7    97.8     4.6
   7  10   7    18.0     2.8
   8  10   7     6.8     1.8
   0  11   7    38.6     4.0
   1  11   7     2.0     2.4
   2  11   7    66.9     4.8
   3  11   7    11.1     2.5
   4  11   7    28.4     3.1
   5  11   7    47.8     3.0
   6  11   7    13.7     2.4
   7  11   7    15.9     2.7
   0  12   7    48.9     3.6
   1  12   7     5.2     2.0
   2  12   7     1.4     2.4
   3  12   7    24.1     3.0
   4  12   7    15.8     3.3
   5  12   7    14.3     4.1
   0  13   7     9.9     2.7
   1  13   7    62.1     4.4
   2  13   7    13.4     3.7
   0   0   8   168.8     6.4
   0   1   8   382.6     7.4
   1   1   8     2.2     0.5
   2   1   8   688.1    14.1
   3   1   8   751.6    16.3
   4   1   8   779.4    17.8
   5   1   8     1.3     0.6
   6   1   8   141.6     5.3
   7   1   8    68.1     3.7
   8   1   8   190.8     8.3
   9   1   8    19.5     2.7
  10   1   8     3.0     2.7
  11   1   8    12.9     2.7
  12   1   8    46.5     3.8
   0   2   8    19.4     0.8
   1   2   8   235.5     5.2
   2   2   8    87.7     2.5
   3   2   8   280.1     6.6
   4   2   8   317.0     7.8
   5   2   8    47.5     2.7
   6   2   8   565.3    15.5
   7   2   8   134.1     5.4
   8   2   8   140.1     5.9
   9   2   8    43.5     3.2
  10   2   8     7.1     2.3
  11   2   8    18.8     2.8
  12   2   8    19.5     3.1
   0   3   8   514.7    10.8
   1   3   8  1653.5    33.5
   2   3   8     4.0     0.6
   3   3   8   263.0     6.1
   4   3   8   353.6     8.9
   5   3   8    66.0     2.7
   6   3   8   372.3    11.1
   7   3   8    47.4     3.0
   8   3   8    11.4     1.8
   9   3   8     9.6     2.2
  10   3   8   233.5     8.1
  11   3   8     7.8     3.2
  12   3   8    18.5     3.3
   0   4   8   159.1     4.1
   1   4   8    16.5     0.9
   2   4   8   523.0    11.1
   3   4   8    50.4     2.0
   4   4   8    95.7     3.3
   5   4   8   176.7     5.1
   6   4   8    26.9     1.9
   7   4   8     5.7     1.4
   8   4   8   363.9    13.0
   9   4   8    88.1     4.9
  10   4   8    32.4     3.7
  11   4   8     8.1     2.2
  12   4   8    15.4     2.5
   0   5   8  1187.2    28.1
   1   5   8     8.4     0.8
   2   5   8   478.4    11.6
   3   5   8     0.4     0.7
   4   5   8    57.8     2.4
   5   5   8    69.9     3.4
   6   5   8   129.3     4.8
   7   5   8   116.5     4.6
   8   5   8     2.5     1.6
   9   5   8     9.1     2.1
  10   5   8    15.3     2.2
  11   5   8   131.7     5.5
   0   6   8   271.3     9.0
   1   6   8   132.8     4.6
   2   6   8   116.5     3.9
   3   6   8   135.1     4.4
   4   6   8     5.8     1.2
   5   6   8     4.5     1.5
   6   6   8   100.0     4.6
   7   6   8    35.4     2.3
   8   6   8     5.7     2.1
   9   6   8   199.5     7.1
  10   6   8    25.4     2.5
  11   6   8     4.6     2.3
   0   7   8    25.7     2.1
   1   7   8   758.1    20.0
   2   7   8    33.6     2.5
   3   7   8     5.6     1.3
   4   7   8   413.8    10.9
   5   7   8    12.1     1.4
   6   7   8    43.5     2.5
   7   7   8   133.0     4.9
   8   7   8    10.0     2.3
   9   7   8     7.8     2.4
  10   7   8    16.8     2.5
   0   8   8    31.1     2.2
   1   8   8     4.2     1.2
   2   8   8    91.3     3.6
   3   8   8   173.3     6.7
   4   8   8     5.5     1.3
   5   8   8   104.4     4.5
   6   8   8    38.7     2.5
   7   8   8    38.7     2.7
   8   8   8    22.7     2.7
   9   8   8    13.5     2.4
  10   8   8    23.4     2.8
   0   9   8     4.8     2.5
   1   9   8    13.3     1.7
   2   9   8     6.9     1.6
   3   9   8   189.5     7.1
   4   9   8    -0.2     1.7
   5   9   8   200.1     8.1
   6   9   8     6.8     1.9
   7   9   8     8.6     2.0
   8   9   8     6.3     1.7
   9   9   8     3.2     2.0
   0  10   8    21.7     3.1
   1  10   8    36.6     3.6
   2  10   8    29.1     3.7
   3  10   8   143.2     5.8
   4  10   8     4.6     2.0
   5  10   8    33.0     2.8
   6  10   8    50.5     3.6
   7  10   8    33.7     3.3
   8  10   8     7.3     1.8
   0  11   8     8.3     2.3
   1  11   8    46.8     3.9
   2  11   8    24.6     3.4
   3  11   8    11.6     2.8
   4  11   8   104.5     6.1
   5  11   8     7.3     1.8
   6  11   8    18.5     2.4
   0  12   8     2.2     2.6
   1  12   8    56.2     3.7
   2  12   8    48.0     4.2
   3  12   8     1.7     3.2
   4  12   8     7.5     3.0
   0   1   9   658.0    12.7
   1   1   9   150.1     3.6
   2   1   9   227.4     5.6
   3   1   9   373.8     9.3
   4   1   9   487.4    13.4
   5   1   9    14.7     1.2
   6   1   9   455.8    15.2
   7   1   9   240.4     9.2
   8   1   9   167.4     7.3
   9   1   9    82.4     4.7
  10   1   9    17.3     3.0
  11   1   9     5.9     2.6
  12   1   9     0.6     2.3
   0   2   9   576.3    12.3
   1   2   9   449.2     9.3
   2   2   9   676.8    14.0
   3   2   9   132.6     4.1
   4   2   9   100.6     3.7
   5   2   9   400.6    12.3
   6   2   9    40.5     3.2
   7   2   9    46.7     3.3
   8   2   9     6.4     2.2
   9   2   9    96.2     6.0
  10   2   9     1.0     2.3
  11   2   9    81.6     5.0
  12   2   9    20.5     3.4
   0   3   9   228.2     6.2
   1   3   9   245.3     6.1
   2   3   9    81.0     2.7
   3   3   9   385.7     9.5
   4   3   9    32.2     1.8
   5   3   9   308.2     9.5
   6   3   9    44.5     2.9
   7   3   9   265.1     9.2
   8   3   9    80.5     4.4
   9   3   9    50.8     3.9
  10   3   9    42.8     3.7
  11   3   9    22.1     2.8
  12   3   9     8.1     2.8
   0   4   9    97.6     3.3
   1   4   9   332.6     8.6
   2   4   9   230.8     6.5
   3   4   9   441.2    11.7
   4   4   9   125.0     4.0
   5   4   9   282.3     7.6
   6   4   9    72.0     3.1
   7   4   9     7.2     1.6
   8   4   9    38.2     2.9
   9   4   9    75.2     4.5
  10   4   9    41.5     3.1
  11   4   9    18.3     2.4
   0   5   9   191.7     6.3
   1   5   9   337.0    10.2
   2   5   9    42.0     2.2
   3   5   9   180.6     5.5
   4   5   9   198.7     5.9
   5   5   9    89.9     4.1
   6   5   9    67.3     3.3
   7   5   9   226.0     7.7
   8   5   9    76.9     4.1
   9   5   9    40.2     3.0
  10   5   9    49.4     3.2
  11   5   9    27.3     3.0
   0   6   9    95.5     4.6
   1   6   9   228.8     7.5
   2   6   9    92.9     3.6
   3   6   9   327.5     8.9
   4   6   9    29.5     2.0
   5   6   9   169.3     6.4
   6   6   9   105.7     4.2
   7   6   9     5.3     1.5
   8   6   9    28.0     2.4
   9   6   9    18.7     2.5
  10   6   9    20.1     2.9
   0   7   9   109.2     5.0
   1   7   9   146.7     6.2
   2   7   9    55.6     3.0
   3   7   9    12.4     1.5
   4   7   9   112.0     4.3
   5   7   9    47.9     2.6
   6   7   9    46.5     2.7
   7   7   9     5.1     1.5
   8   7   9   124.5     4.5
   9   7   9     4.1     2.5
  10   7   9    46.7     3.2
   0   8   9   128.1     5.3
   1   8   9     5.5     2.0
   2   8   9   234.7     8.3
   3   8   9    83.9     3.8
   4   8   9   115.0     4.5
   5   8   9    13.2     2.0
   6   8   9   119.1     5.0
   7   8   9    14.7     1.9
   8   8   9    21.2     2.3
   9   8   9    17.3     2.6
   0   9   9   103.6     5.7
   1   9   9    39.4     3.4
   2   9   9    50.0     3.0
   3   9   9    14.4     2.2
   4   9   9   100.3     5.1
   5   9   9     8.4     2.2
   6   9   9     4.0     1.4
   7   9   9    42.0     2.6
   8   9   9    27.1     2.5
   0  10   9    37.3     3.7
   1  10   9    27.8     3.1
   2  10   9    64.2     4.8
   3  10   9    50.6     3.2
   4  10   9    34.4     2.7
   5  10   9    13.7     2.6
   6  10   9    73.0     4.0
   7  10   9    12.0     2.4
   0  11   9    43.4     3.5
   1  11   9    13.2     2.6
   2  11   9    77.1     5.1
   3  11   9    11.4     3.1
   4  11   9    28.7     3.5
   5  11   9    25.0     2.6
   0  12   9    15.6     3.1
   1  12   9     2.1     2.4
   2  12   9    14.2     3.1
   3  12   9    41.4     4.7
   0   1  10   733.8    13.5
   1   1  10   465.7    10.3
   2   1  10   270.8     6.6
   3   1  10   131.0     4.3
   4   1  10     4.4     1.2
   5   1  10   133.8     5.0
   6   1  10    95.5     4.8
   7   1  10    58.8     3.8
   8   1  10    37.1     3.2
   9   1  10    15.7     2.8
  10   1  10   194.6     8.5
  11   1  10     8.7     2.4
   0   2  10   113.8     3.7
   1   2  10   203.3     5.3
   2   2  10   355.4     8.7
   3   2  10    47.8     2.0
   4   2  10    57.0     2.9
   5   2  10   332.4    11.4
   6   2  10    33.7     2.7
   7   2  10   126.7     5.9
   8   2  10   189.0     8.4
   9   2  10    45.4     4.1
  10   2  10     1.6     2.7
  11   2  10    12.3     3.5
   0   3  10   193.3     5.7
   1   3  10   197.1     5.5
   2   3  10    49.0     1.9
   3   3  10   434.7    11.0
   4   3  10   494.2    13.0
   5   3  10    71.9     3.0
   6   3  10    89.9     4.6
   7   3  10     9.3     2.5
   8   3  10     8.9     2.2
   9   3  10    67.2     5.2
  10   3  10     5.8     2.5
  11   3  10    40.6     3.6
   0   4  10    10.2     1.3
   1   4  10    28.0     1.5
   2   4  10   185.5     5.2
   3   4  10    20.7     1.7
   4   4  10   313.9     8.4
   5   4  10     1.5     1.0
   6   4  10   354.9    11.0
   7   4  10    23.9     2.5
   8   4  10    12.1     2.5
   9   4  10    13.9     2.4
  10   4  10     8.0     2.4
  11   4  10    20.5     2.8
   0   5  10    25.1     2.0
   1   5  10    63.4     2.7
   2   5  10   139.6     5.0
   3   5  10   114.6     4.3
   4   5  10   449.9    13.0
   5   5  10    94.3     4.3
   6   5  10    14.8     1.6
   7   5  10    24.9     2.3
   8   5  10    61.7     3.9
   9   5  10    13.0     2.2
  10   5  10    14.5     2.4
   0   6  10    64.2     3.7
   1   6  10    47.7     2.6
   2   6  10   160.0     6.2
   3   6  10    65.8     3.2
   4   6  10    12.9     1.6
   5   6  10   277.8     9.2
   6   6  10    41.5     2.7
   7   6  10    64.3     4.5
   8   6  10    19.8     2.3
   9   6  10    15.2     2.2
  10   6  10    13.9     2.0
   0   7  10   123.5     5.8
   1   7  10     9.9     2.1
   2   7  10    96.9     4.0
   3   7  10   168.1     6.7
   4   7  10     8.2     1.8
   5   7  10    60.9     3.4
   6   7  10    50.6     2.7
   7   7  10    79.8     3.6
   8   7  10     4.6     1.8
   9   7  10     3.8     2.1
   0   8  10   230.3     9.7
   1   8  10     9.5     1.8
   2   8  10     2.2     1.7
   3   8  10    43.5     3.0
   4   8  10     7.5     1.9
   5   8  10    50.5     3.6
   6   8  10    20.5     2.0
   7   8  10     9.7     1.8
   8   8  10     7.9     2.2
   0   9  10    26.7     3.5
   1   9  10   212.2     9.8
   2   9  10    87.8     4.8
   3   9  10     9.7     2.1
   4   9  10     0.6     1.9
   5   9  10     4.0     2.1
   6   9  10     9.4     4.1
   7   9  10    87.0     4.5
   0  10  10     8.5     2.6
   1  10  10    74.0     4.5
   2  10  10     6.5     2.4
   3  10  10    27.1     3.4
   4  10  10     4.0     1.6
   5  10  10     7.0     2.0
   6  10  10     8.6     2.3
   0  11  10     2.6     2.6
   1  11  10    54.9     4.4
   2  11  10    53.1     4.2
   3  11  10     7.3     2.8
   4  11  10     2.7     2.6
   0  12  10    31.5     3.6
   0   1  11   508.7     9.9
   1   1  11   301.5     6.9
   2   1  11   201.9     5.7
   3   1  11   189.3     5.9
   4   1  11   346.4    11.3
   5   1  11    55.3     3.4
   6   1  11   152.9     6.7
   7   1  11    94.2     5.4
   8   1  11    81.3     5.3
   9   1  11    63.6     4.6
  10   1  11     3.7     2.3
  11   1  11    21.2     3.2
   0   2  11   325.2     8.5
   1   2  11   116.1     3.3
   2   2  11   302.1     8.1
   3   2  11   216.7     6.4
   4   2  11    46.4     2.5
   5   2  11   149.7     5.9
   6   2  11    28.5     2.8
   7   2  11    65.6     3.9
   8   2  11    13.0     2.6
   9   2  11    73.4     4.8
  10   2  11     9.8     2.8
  11   2  11    45.1     4.3
   0   3  11    38.2     2.3
   1   3  11   286.6     8.7
   2   3  11    95.6     3.1
   3   3  11   280.3     7.6
   4   3  11    66.6     2.6
   5   3  11    86.1     3.5
   6   3  11   114.8     5.4
   7   3  11   177.1     7.7
   8   3  11     9.0     2.5
   9   3  11    34.4     3.7
  10   3  11    43.7     4.2
  11   3  11    16.8     3.2
   0   4  11     9.3     1.3
   1   4  11    89.9     3.5
   2   4  11   230.3     6.8
   3   4  11    75.8     3.2
   4   4  11   185.9     6.2
   5   4  11   225.5     7.7
   6   4  11    57.3     3.5
   7   4  11     3.5     1.6
   8   4  11    37.5     3.1
   9   4  11    30.1     2.8
  10   4  11    26.0     3.2
   0   5  11    48.0     3.2
   1   5  11   217.2     7.7
   2   5  11    11.6     1.8
   3   5  11   278.2     8.6
   4   5  11   106.2     4.3
   5   5  11    67.9     3.4
   6   5  11   129.8     5.9
   7   5  11    85.6     4.3
   8   5  11    33.3     2.8
   9   5  11    13.1     2.4
  10   5  11    12.0     2.5
   0   6  11     9.3     2.1
   1   6  11   108.2     5.3
   2   6  11    54.3     3.3
   3   6  11   248.2     8.3
   4   6  11    12.8     1.8
   5   6  11   114.5     4.9
   6   6  11   110.5     4.7
   7   6  11     5.5     2.0
   8   6  11    22.8     2.5
   9   6  11    17.7     2.2
   0   7  11    32.2     3.4
   1   7  11   269.2    10.7
   2   7  11     1.0     2.1
   3   7  11    18.3     3.0
   4   7  11    97.0     5.2
   5   7  11    56.9     4.1
   6   7  11    38.9     2.4
   7   7  11    22.7     2.6
   8   7  11    79.7     3.8
   9   7  11     4.5     2.2
   0   8  11   112.7     6.3
   1   8  11     5.9     2.8
   2   8  11   138.9     7.3
   3   8  11    14.9     2.3
   4   8  11    46.4     3.1
   5   8  11     5.6     1.8
   6   8  11    51.9     3.1
   7   8  11    24.7     2.8
   8   8  11    31.0     3.3
   0   9  11    55.0     4.4
   1   9  11    43.0     4.0
   2   9  11    70.1     4.5
   3   9  11     8.1     2.1
   4   9  11    30.2     2.5
   5   9  11     6.2     2.2
   6   9  11    17.2     2.3
   7   9  11    33.2     4.7
   0  10  11    83.7     5.4
   1  10  11    44.0     3.5
   2  10  11     9.2     2.6
   3  10  11    28.7     3.6
   4  10  11    16.4     3.1
   5  10  11     4.9     2.3
   0  11  11    58.8     4.5
   1  11  11     6.9     2.3
   2  11  11    22.9     3.8
   3  11  11    14.4     2.7
   0   0  12   415.3    15.8
   0   1  12    88.8     2.4
   1   1  12    19.6     1.1
   2   1  12   236.6     7.0
   3   1  12   281.8     8.1
   4   1  12   268.5     9.1
   5   1  12     3.4     1.4
   6   1  12    13.4     2.3
   7   1  12    46.7     3.7
   8   1  12    48.3     3.9
   9   1  12    19.8     3.0
  10   1  12     5.1     3.1
   0   2  12    41.7     1.7
   1   2  12   160.4     4.9
   2   2  12   116.7     3.7
   3   2  12   133.0     4.4
   4   2  12   129.9     4.9
   5   2  12    15.6     1.9
   6   2  12    85.5     4.8
   7   2  12    25.4     3.2
   8   2  12    43.8     4.4
   9   2  12    17.4     3.4
  10   2  12    14.2     3.6
   0   3  12    37.1     2.2
   1   3  12   454.0    12.6
   2   3  12     7.2     1.3
   3   3  12    74.3     3.2
   4   3  12   108.5     4.2
   5   3  12    72.2     3.7
   6   3  12    70.9     3.7
   7   3  12     7.4     2.1
   8   3  12    23.5     2.7
   9   3  12     3.6     2.8
  10   3  12    68.2     4.3
   0   4  12   105.5     4.0
   1   4  12     8.2     1.3
   2   4  12   146.0     6.2
   3   4  12   156.1     5.4
   4   4  12     8.6     1.7
   5   4  12    60.1     3.3
   6   4  12     5.3     2.0
   7   4  12    24.5     2.5
   8   4  12    86.5     4.5
   9   4  12    12.7     2.6
  10   4  12    20.5     3.8
   0   5  12   327.0    11.5
   1   5  12    37.6     3.1
   2   5  12   105.3     4.3
   3   5  12    15.3     2.3
   4   5  12     3.9     1.4
   5   5  12    68.5     3.7
   6   5  12    60.1     4.1
   7   5  12    65.7     3.8
   8   5  12     6.3     2.6
   9   5  12     6.5     2.6
   0   6  12    88.7     5.1
   1   6  12    17.4     2.5
   2   6  12   111.2     5.5
   3   6  12    59.3     3.8
   4   6  12    69.0     4.4
   5   6  12     0.4     1.8
   6   6  12    21.7     3.2
   7   6  12    23.3     2.5
   8   6  12     6.4     2.1
   9   6  12    55.8     4.6
   0   7  12     7.5     2.6
   1   7  12   156.4     6.7
   2   7  12    25.3     2.9
   3   7  12    19.2     3.0
   4   7  12    93.2     5.1
   5   7  12    20.3     2.4
   6   7  12    60.5     4.7
   7   7  12    35.7     3.3
   8   7  12     3.3     2.8
   0   8  12    -0.5     2.1
   1   8  12    53.5     4.0
   2   8  12    71.6     4.5
   3   8  12    36.8     3.3
   4   8  12    20.8     2.3
   5   8  12    44.9     3.4
   6   8  12    17.6     3.6
   7   8  12    45.0     3.8
   0   9  12    36.4     3.3
   1   9  12     8.9     2.3
   2   9  12     8.4     2.4
   3   9  12    62.1     4.5
   4   9  12     4.5     2.4
   5   9  12    75.8     4.6
   6   9  12     9.4     3.9
   0  10  12    18.5     3.3
   1  10  12    20.8     3.3
   2  10  12    19.0     3.3
   3  10  12    37.7     3.5
   4  10  12     0.2     2.1
   0   1  13    10.6     0.9
   1   1  13    40.1     1.6
   2   1  13     2.4     0.9
   3   1  13   194.0     5.8
   4   1  13   318.6     9.3
   5   1  13    10.2     2.9
   6   1  13   179.1     7.4
   7   1  13    95.1     5.5
   8   1  13     2.0     2.1
   9   1  13     8.9     3.3
  10   1  13     9.9     3.0
   0   2  13    12.5     1.2
   1   2  13   127.1     4.0
   2   2  13   196.6     6.6
   3   2  13    10.3     1.4
   4   2  13    81.6     3.6
   5   2  13   155.3     5.6
   6   2  13    49.8     3.5
   7   2  13     6.9     1.7
   8   2  13    26.1     3.3
   9   2  13    62.1     4.6
   0   3  13   229.9     7.9
   1   3  13    31.1     2.3
   2   3  13   130.8     5.4
   3   3  13   118.6     4.8
   4   3  13    41.3     2.8
   5   3  13    58.8     3.9
   6   3  13     2.9     2.4
   7   3  13    76.1     3.7
   8   3  13   101.8     4.8
   9   3  13    19.6     2.8
   0   4  13   194.3     8.5
   1   4  13    31.8     3.0
   2   4  13    85.8     4.4
   3   4  13    45.9     3.8
   4   4  13    15.1     2.3
   5   4  13    12.7     2.2
   6   4  13    44.7     3.4
   7   4  13    60.8     3.6
   8   4  13    16.8     2.6
   9   4  13    64.1     4.8
   0   5  13   138.7     5.7
   1   5  13   326.1    13.4
   2   5  13    81.1     5.2
   3   5  13     3.5     2.2
   4   5  13     7.2     1.7
   5   5  13    -1.0     2.2
   6   5  13    24.6     3.2
   7   5  13    51.3     4.8
   8   5  13    22.4     2.7
   0   6  13    99.7     5.6
   1   6  13   149.6     7.3
   2   6  13    21.5     3.7
   3   6  13    86.3     5.8
   4   6  13    33.1     2.8
   5   6  13     8.7     2.9
   6   6  13     4.7     3.2
   7   6  13    45.6     4.1
   8   6  13    50.3     5.1
   0   7  13    65.3     4.2
   1   7  13    17.7     3.1
   2   7  13   105.7     5.5
   3   7  13    85.7     4.9
   4   7  13     6.3     2.1
   5   7  13    28.3     3.5
   6   7  13    19.7     3.4
   7   7  13     6.4     2.5
   0   8  13    23.4     2.9
   1   8  13    43.6     3.8
   2   8  13    66.3     4.9
   3   8  13    17.8     3.2
   4   8  13    26.5     3.1
   5   8  13    43.2     3.8
   6   8  13    31.2     3.3
   0   9  13    11.4     2.6
   1   9  13    17.4     2.9
   2   9  13     5.8     2.5
   3   9  13    38.9     4.3
   4   9  13    47.0     4.6
   0  10  13     4.4     2.5
   1  10  13     9.5     2.7
   0   1  14    88.4     3.1
   1   1  14    74.0     2.7
   2   1  14    93.0     3.7
   3   1  14    46.9     3.1
   4   1  14    22.8     2.2
   5   1  14   174.8     7.0
   6   1  14     7.3     2.1
   7   1  14    17.3     2.8
   8   1  14    14.5     3.5
   9   1  14     4.1     3.1
   0   2  14    81.9     2.9
   1   2  14    33.7     2.0
   2   2  14    45.5     2.4
   3   2  14   176.4     7.3
   4   2  14     8.5     2.6
   5   2  14    73.7     3.9
   6   2  14     4.7     2.1
   7   2  14    58.8     3.7
   8   2  14    29.9     3.0
   9   2  14    14.9     3.2
   0   3  14    36.8     2.5
   1   3  14    46.4     3.6
   2   3  14    26.9     2.6
   3   3  14    59.7     4.0
   4   3  14    54.4     4.6
   5   3  14    61.5     5.1
   6   3  14    53.4     3.3
   7   3  14     3.0     2.1
   8   3  14    13.5     2.8
   0   4  14    69.6     3.7
   1   4  14   208.1     7.8
   2   4  14    62.8     4.5
   3   4  14     4.2     2.2
   4   4  14    45.6     4.3
   5   4  14    10.7     2.4
   6   4  14    82.7     5.0
   7   4  14    28.6     3.8
   8   4  14     9.5     3.0
   0   5  14     7.3     2.0
   1   5  14     5.8     2.2
   2   5  14    39.8     4.5
   3   5  14    92.0     5.8
   4   5  14    67.0     5.0
   5   5  14    19.7     3.2
   6   5  14     7.6     2.6
   7   5  14    13.6     3.2
   0   6  14    49.8     3.8
   1   6  14    67.9     4.3
   2   6  14    50.6     4.2
   3   6  14     6.0     2.2
   4   6  14     1.7     2.0
   5   6  14    59.5     5.3
   6   6  14    13.3     3.2
   7   6  14    12.7     3.7
   0   7  14    57.5     4.2
   1   7  14    15.3     2.8
   2   7  14    40.3     3.9
   3   7  14    39.3     3.8
   4   7  14     5.8     2.3
   5   7  14    25.0     3.9
   6   7  14    27.0     4.6
   0   8  14    44.4     4.1
   1   8  14     1.3     2.4
   2   8  14     1.7     2.4
   3   8  14    38.8     4.9
   4   8  14    56.1     4.4
   0   9  14    15.6     3.0
   1   9  14    35.2     4.4
   2   9  14    48.6     4.4
   0   1  15   152.6     4.8
   1   1  15   132.1     5.0
   2   1  15    52.3     3.0
   3   1  15    17.3     2.2
   4   1  15    -0.3     2.0
   5   1  15    15.4     2.1
   6   1  15    -0.1     2.0
   7   1  15     4.2     2.2
   8   1  15    57.0     4.0
   0   2  15    98.9     4.5
   1   2  15    54.8     3.1
   2   2  15    22.2     2.3
   3   2  15    77.6     5.1
   4   2  15    46.7     3.8
   5   2  15    12.4     4.1
   6   2  15    70.1     5.2
   7   2  15    21.3     4.0
   8   2  15    14.3     3.3
   0   3  15    33.4     2.3
   1   3  15    51.5     2.7
   2   3  15   169.8     7.8
   3   3  15    21.5     2.7
   4   3  15    54.7     4.8
   5   3  15    12.1     3.3
   6   3  15    47.8     4.6
   7   3  15     7.8     3.3
   0   4  15    53.7     3.2
   1   4  15     8.1     1.7
   2   4  15     8.4     2.1
   3   4  15     2.6     2.0
   4   4  15    89.6     6.6
   5   4  15    83.1     6.1
   6   4  15     0.8     3.4
   7   4  15    36.7     4.9
   0   5  15     3.3     1.7
   1   5  15    20.2     2.5
   2   5  15    71.7     4.8
   3   5  15    99.9     5.4
   4   5  15    31.6     4.1
   5   5  15    28.9     4.3
   6   5  15    32.2     4.4
   0   6  15    72.7     5.0
   1   6  15    11.4     3.1
   2   6  15    17.1     3.1
   3   6  15    44.3     3.9
   4   6  15    40.1     4.5
   5   6  15    25.4     4.0
   0   7  15    46.2     4.2
   1   7  15    52.9     4.4
   2   7  15     9.2     2.9
   3   7  15    28.3     4.2
   4   7  15    52.2     5.2
   0   8  15    15.5     3.4
   1   8  15    27.5     3.6
   2   8  15    21.5     3.8
   0   0  16   292.8    16.7
   0   1  16    15.8     2.1
   1   1  16    15.3     2.1
   2   1  16    74.6     4.6
   3   1  16    66.3     5.1
   4   1  16    33.9     3.5
   5   1  16    -1.9     2.0
   6   1  16     4.6     2.5
   0   2  16    12.2     3.7
   1   2  16   144.3     6.9
   2   2  16    54.7     4.0
   3   2  16     6.7     2.6
   4   2  16    37.6     4.9
   5   2  16     5.2     2.7
   6   2  16     6.7     2.9
   0   3  16    11.7     3.1
   1   3  16    27.0     3.0
   2   3  16     4.4     2.2
   3   3  16     6.7     2.2
   4   3  16    31.8     4.2
   5   3  16    77.9     6.1
   6   3  16    40.9     4.4
   0   4  16    10.0     2.2
   1   4  16     0.1     2.3
   2   4  16    22.5     2.8
   3   4  16   120.9     6.8
   4   4  16     2.3     3.1
   5   4  16    18.3     3.4
   0   5  16     6.9     2.5
   1   5  16    31.0     3.2
   2   5  16     8.2     2.3
   3   5  16     7.7     3.0
   4   5  16     5.8     2.5
   0   6  16    10.7     2.6
   1   6  16     6.7     2.3
   2   6  16    22.5     3.1
   3   6  16    17.3     3.8
   0   7  16     5.7     2.7
   0   1  17    26.4     3.1
   1   1  17   109.9     7.2
   2   1  17    37.3     7.1
   3   1  17    68.8     6.1
   4   1  17    33.6     4.8
   5   1  17     6.5     2.5
   0   2  17    28.5     3.1
   1   2  17    15.5     2.8
   2   2  17     8.5     3.3
   3   2  17    38.0     7.9
   4   2  17    44.8     4.6
   5   2  17    16.3     4.4
   0   3  17    51.6     3.9
   1   3  17    11.1     2.7
   2   3  17    81.1     6.1
   3   3  17     2.3     4.0
   4   3  17     8.7     2.6
   0   4  17    75.7     6.1
   1   4  17     6.4     2.5
   2   4  17    -1.4     3.0
   3   4  17    -0.6     3.2
   0   5  17    18.2     4.4
   1   5  17    30.3     4.1
   2   5  17    44.7     7.2
   0   1  18     6.5     6.3
   1   1  18     9.6     4.3
   2   1  18    26.1     5.3
   0   2  18    81.3     6.3
   1   2  18    22.5     4.6
;
_shelx_hkl_checksum     50838
_shelx_res_file
;
TITL meoenav5 in P43 Disordered H10 removed constraint on Cu1(z)
    meoenav5Brev.res
    created by SHELXL-2017/1 at 08:19:03 on 06-Mar-2020
CELL 0.7107 8.8994 8.8994 11.3750 90.  90. 90.
ZERR 4 .0005 .0005 .0011 0.0 .0 0.0
LATT -1
SYMM  -x, -y, 0.5+z
SYMM y, -x, 0.25+z
SYMM -y, x, 0.75+z
SFAC Cu O N C H
UNIT  8 4 16 24 40
LIST 4
BOND $H
EQIV $1 1-y, x, z-1/4
EQIV $2 1-x,1-y,z-1/2
EQIV $3 1-x, 1-y, z+1/2
EQIV $4 y, 1-x, z+1/4
HTAB
HTAB N13 O10_$1
HTAB O10 O10_$4
HTAB O10 O10_$1
HTAB N13 N2_$2
HTAB N13 N2_$1
BIND N2 N13_$3
BIND N2 N13_$4
ACTA
SIZE 0.30 0.07 0.07
TEMP 30
DFIX 0.82 0.01 O10 H10A O10 H10B
DFIX 1.86 0.02 C11 H10A  C11 H10B
DFIX 1.35 0.02 H10A H10B
DFIX 0.89 0.01 N13 H13A N13 H13B
EADP H13A H13B
FMAP -2
PLAN 30
L.S. 10
WGHT    0.009000    0.100000
EXTI    0.006587
FVAR       0.52499   0.06172
CU1   1    0.383581    0.184565    0.000001    11.00000    0.02144    0.02121 =
         0.01986   -0.00052    0.00156   -0.00200
CU2   1    0.280033    0.075119   -0.194002    11.00000    0.03029    0.02832 =
         0.02179   -0.00047    0.00246    0.01185
C1    4    0.532287    0.244346   -0.117939    11.00000    0.02425    0.01936 =
         0.02165    0.00059    0.00170   -0.00048
N1    3    0.284019    0.365999    0.077955    11.00000    0.02443    0.02707 =
         0.02451   -0.00249    0.00079    0.00373
C2    4    0.411024   -0.035989   -0.294605    11.00000    0.01885    0.02104 =
         0.02004    0.00021   -0.00112    0.00116
N2    3    0.514501    0.101554    0.141704    11.00000    0.02410    0.02471 =
         0.02284    0.00069   -0.00189    0.00237
C3    4    0.243501    0.008897   -0.015595    11.00000    0.02089    0.02401 =
         0.02257    0.00262   -0.00073   -0.00018
N3    3    0.097094    0.178699   -0.238232    11.00000    0.03213    0.03167 =
         0.02464    0.00068   -0.00323    0.01081
O10   2    0.573684    0.569099    0.006617    11.00000    0.03484    0.03049 =
         0.04896    0.00337   -0.00168   -0.00177
H10A  5    0.533929    0.528192   -0.051476    10.50000   21.00000
H10B  5    0.539567    0.524733    0.064295    10.50000   21.00000
C11   4    0.513434    0.717871    0.005399    11.00000    0.03660    0.03411 =
         0.03566   -0.00259    0.00450    0.00782
AFIX  23
H11A  5    0.481519    0.745826    0.083948    11.00000   -1.50000
H11B  5    0.426598    0.721844   -0.046047    11.00000   -1.50000
AFIX   0
C12   4    0.631516    0.825646   -0.037307    11.00000    0.04687    0.02660 =
         0.02614   -0.00498    0.00321    0.00671
AFIX  23
H12A  5    0.589686    0.926237   -0.039988    11.00000   -1.50000
H12B  5    0.714921    0.826298    0.017589    11.00000   -1.50000
AFIX   0
N13   3    0.687499    0.783719   -0.156387    11.00000    0.02924    0.02422 =
         0.02332   -0.00160   -0.00396    0.00671
H13A  5    0.610809    0.778853   -0.204678    11.00000    0.04267
H13B  5    0.721781    0.689443   -0.154120    11.00000    0.04267
C14   4    0.802289    0.889468   -0.201830    11.00000    0.04049    0.03417 =
         0.03147    0.00306   -0.00008   -0.00103
AFIX 137
H14A  5    0.761324    0.989230   -0.203725    11.00000   -1.50000
H14B  5    0.831146    0.860017   -0.279817    11.00000   -1.50000
H14C  5    0.888751    0.887655   -0.151385    11.00000   -1.50000
AFIX   0
HKLF 4
REM  meoenav5 in P43 Disordered H10 rmoved constraint on Cu1(z)
REM R1 =  0.0248 for    3685 Fo > 4sig(Fo)  and  0.0281 for all    3962 data
REM    134 parameters refined using      8 restraints
END
WGHT      0.0090      0.0987
REM Instructions for potential hydrogen bonds
HTAB O10 O10_$1
HTAB O10 N1
HTAB O10 O10_$4
HTAB C11 O10_$1
EQIV $9 x, y+1, z
HTAB C12 N2_$9
HTAB N13 N2_$2
HTAB N13 O10_$1
HTAB N13 N2_$1
REM Highest difference peak  0.488,  deepest hole -0.412,  1-sigma level  0.064
Q1    1   0.3367  0.1152 -0.1955  11.00000  0.05    0.49
Q2    1   0.2207  0.0466 -0.1934  11.00000  0.05   -0.41
Q3    1   0.3334  0.2208 -0.0334  11.00000  0.05    0.40
Q4    1   0.3152  0.0534 -0.2221  11.00000  0.05   -0.39
Q5    1   0.4233  0.1612  0.0335  11.00000  0.05   -0.39
Q6    1   0.3553  0.0193 -0.2488  11.00000  0.05    0.37
Q7    1   0.2991  0.1013 -0.1634  11.00000  0.05   -0.37
Q8    1   0.3497  0.1465 -0.0313  11.00000  0.05   -0.36
Q9    1   0.2783  0.1217 -0.1968  11.00000  0.05   -0.31
Q10   1   0.4173  0.1973 -0.0365  11.00000  0.05   -0.26
Q11   1   0.1550  0.0068 -0.1820  11.00000  0.05   -0.25
Q12   1   0.4776  0.3944 -0.0262  11.00000  0.05   -0.25
Q13   1   0.1549  0.0421  0.0028  11.00000  0.05   -0.24
Q14   1   0.2846  0.3208  0.0011  11.00000  0.05    0.24
Q15   1   0.5191  0.3364  0.0034  11.00000  0.05   -0.23
Q16   1   0.3170  0.1790  0.0067  11.00000  0.05   -0.23
Q17   1   0.2165  0.0339 -0.2962  11.00000  0.05   -0.23
Q18   1   0.3757  0.1632 -0.0846  11.00000  0.05    0.22
Q19   1   0.9428  0.8384 -0.2470  11.00000  0.05    0.22
Q20   1   0.3494  0.2107  0.0131  11.00000  0.05   -0.22
Q21   1   0.3789  0.1786  0.0809  11.00000  0.05    0.21
Q22   1   0.2607  0.0594 -0.3349  11.00000  0.05    0.21
Q23   1   0.5767  0.6008 -0.0402  11.00000  0.05    0.21
Q24   1   0.5575  0.2711  0.0061  11.00000  0.05   -0.21
Q25   1   0.4144 -0.0376 -0.2652  11.00000  0.05    0.21
Q26   1   0.5641  0.4245 -0.0489  11.00000  0.05   -0.21
Q27   1   0.8050  0.8131 -0.0626  11.00000  0.05   -0.21
Q28   1   0.2387 -0.0223  0.0384  11.00000  0.05    0.20
Q29   1   0.3607  0.0505 -0.0017  11.00000  0.05    0.20
Q30   1   0.3854  0.3991 -0.0089  11.00000  0.05   -0.20
;
_shelx_res_checksum     60989
data_global
_journal_date_recd_electronic     2020-02-04
_journal_date_accepted     2020-03-31
_journal_name_full     'Acta Crystallographica, Section C'
_journal_year     2020
_journal_volume     76
_journal_issue      5
_journal_page_first     405
_journal_page_last     411
_journal_paper_category     FA
_journal_paper_doi     10.1107/S2053229620004477
_journal_coeditor_code     OP3005
_publ_contact_author_name     'Peter W. R. Corfield'
_publ_contact_author_address
;
Department of Chemistry
Fordham University
441 East Fordham Road
Bronx
NY 10458
USA
;
_publ_contact_author_email     pcorfield@fordham.edu
_publ_contact_author_fax     '01(718)8174432'
_publ_contact_author_phone     '01(718)8174454'
_publ_section_title
;
Synthesis, decomposition studies and crystal structure of a three-dimensional
CuCN network structure with protonated <i>N</i>-methylethanolamine as the
guest cation
;
_publ_section_title_footnote     .
loop_
    _publ_author_name
    _publ_author_footnote
    _publ_author_address
    'Koenigsmann, Christopher' .
;
Department of Chemistry
Fordham University
441 East Fordham Road
Bronx
NY 10458
USA
;
    'Rachid, Leena N.' .
;
Department of Chemistry
Fordham University
441 East Fordham Road
Bronx
NY 10458
USA
;
    'Sheedy, Christina M.' .
;
Department of Chemistry
Fordham University
441 East Fordham Road
Bronx
NY 10458
USA
;
    'Corfield, Peter W. R.' .
;
Department of Chemistry
Fordham University
441 East Fordham Road
Bronx
NY 10458
USA
;
_publ_section_synopsis
;
In the crystal structure of a three-dimensional anionic Cu^I^CN network with
noncoordinated protonated <i>N</i>-methylethanolamine cations, which provide
charge neutrality, pairs of cuprophilic Cu atoms are bridged by \m~3~-cyanide
groups which link these units into 4~3~ spirals along the <i>c</i> axis, and
these are linked together by other cyanide groups. On heating the compound to
280 \%C, a CuCN residue is formed, while further heating leaves a residue of
elemental copper, isolated as the oxide.
;
