# Supplementary material for: Synthesis, decom­position studies and crystal structure of a three-dimensional CuCN network structure with protonated N-methyl­ethano­lamine as the guest cation
Source: Acta Crystallogr C Struct Chem. 2020 Apr 17;76(Pt 5):405–11. doi: 10.1107/S2053229620004477 (PMC7199200; doi:10.1107/S2053229620004477)
Supplement: Supplementary file 2 [file c-76-00405-Isup2.hkl]

data_I                                                                          
_shelx_title ' meoenav5 in P43 Disordered H10'                                  
_shelx_refln_list_code          4                                               
_shelx_F_calc_maximum      185.54                                               
_exptl_crystal_F_000       560.00                                               
_reflns_d_resolution_high  0.6202                                               
                                                                                
loop_                                                                           
 _space_group_symop_operation_xyz                                               
 'x, y, z'                                                                      
 '-x, -y, z+1/2'                                                                
 'y, -x, z+1/4'                                                                 
 '-y, x, z+3/4'                                                                 
                                                                                
_cell_length_a     8.8994                                                       
_cell_length_b     8.8994                                                       
_cell_length_c    11.3750                                                       
_cell_angle_alpha  90.000                                                       
_cell_angle_beta   90.000                                                       
_cell_angle_gamma  90.000                                                       
                                                                                
_shelx_F_squared_multiplier     1.000                                           
                                                                                
loop_                                                                           
 _refln_index_h                                                                 
 _refln_index_k                                                                 
 _refln_index_l                                                                 
 _refln_F_squared_calc                                                          
 _refln_F_squared_meas                                                          
 _refln_F_squared_sigma                                                         
 _refln_observed_status                                                         
   0   1 -18          6.23          6.17         7.98 o                         
   1   1 -18          7.83          8.71         6.17 o                         
  -1   2 -18         25.75         13.06         7.98 o                         
   0   2 -18        278.62        247.90        19.60 o                         
   1   2 -18         59.21         53.70        13.06 o                         
   0   1 -17         85.02         93.98        11.61 o                         
   1   1 -17        307.25        317.60        15.61 o                         
  -1   2 -17        107.65        124.83        12.70 o                         
   0   2 -17         87.52         92.17         9.80 o                         
   1   2 -17         68.20         70.39        10.16 o                         
   2   2 -17         10.23         15.60        10.16 o                         
  -2   3 -17         71.58         65.31        11.97 o                         
  -1   3 -17        287.00        287.10        18.87 o                         
   0   3 -17        211.08        213.76        16.33 o                         
   1   3 -17         50.10         47.17         9.43 o                         
   2   3 -17        316.18        316.88        26.13 o                         
   3   3 -17          6.13          2.18         9.43 o                         
  -3   4 -17         35.27         33.38        10.89 o                         
  -2   4 -17        217.76        174.93        15.97 o                         
  -1   4 -17        134.16         98.34        11.61 o                         
   0   4 -17        272.44        243.90        17.06 o                         
   1   4 -17         46.72         41.00        13.06 o                         
   2   4 -17          1.68         -3.63         9.43 o                         
   3   4 -17          4.82         -6.89        13.42 o                         
  -2   5 -17         65.97         69.67        11.25 o                         
  -1   5 -17         46.55         33.74        10.52 o                         
   0   5 -17         67.18         61.32        15.60 o                         
   1   5 -17        114.19        100.52        13.06 o                         
   2   5 -17        218.97        211.22        20.32 o                         
   0   0 -16        985.67        969.32        49.41 o                         
   0   1 -16         59.29         56.97         7.62 o                         
   1   1 -16         26.92         36.28         6.17 o                         
  -1   2 -16        233.21        258.05        16.70 o                         
   0   2 -16         49.69         47.90         7.62 o                         
   1   2 -16        540.84        559.16        19.24 o                         
   2   2 -16        214.95        240.99        13.43 o                         
  -2   3 -16         23.43         31.57         9.07 o                         
  -1   3 -16        239.39        260.23        15.61 o                         
   0   3 -16         22.93         26.49         8.35 o                         
   1   3 -16         83.70         85.27        10.89 o                         
   2   3 -16         18.06         17.42         6.17 o                         
   3   3 -16         44.64         45.36         7.98 o                         
  -3   4 -16         93.85        111.76        11.97 o                         
  -2   4 -16        154.34        150.97        15.24 o                         
  -1   4 -16        147.41        163.67        14.52 o                         
   0   4 -16         32.76         46.81         8.71 o                         
   1   4 -16          1.92         13.06         6.89 o                         
   2   4 -16         84.95         97.97        15.60 o                         
   3   4 -16        410.96        481.73        31.95 o                         
   4   4 -16          4.71         10.52        10.52 o                         
  -4   5 -16        101.13         97.61        12.70 o                         
  -3   5 -16        313.70        316.51        20.33 o                         
  -2   5 -16         27.60         18.87        14.51 o                         
  -1   5 -16          2.25          5.08         8.71 o                         
   0   5 -16         29.36         34.47         6.89 o                         
   1   5 -16        116.21        109.23        13.43 o                         
   2   5 -16         43.38         45.72        12.34 o                         
   3   5 -16         11.18         19.59        14.51 o                         
   4   5 -16         19.68         13.42        14.15 o                         
  -3   6 -16        149.18        147.70        12.34 o                         
  -2   6 -16         16.48         15.96        10.16 o                         
  -1   6 -16         31.71         35.92        13.06 o                         
   0   6 -16         40.90         56.60        16.69 o                         
   1   6 -16         33.68         34.47        10.52 o                         
   2   6 -16         83.65         88.54        13.79 o                         
   3   6 -16         84.66         74.39        14.15 o                         
   0   7 -16         10.94         -5.08        11.61 o                         
   0   1 -15        547.77        585.33        15.98 o                         
   1   1 -15        419.45        459.61        15.25 o                         
  -1   2 -15        220.00        188.00        10.16 o                         
   0   2 -15        356.92        360.47        15.97 o                         
   1   2 -15        204.22        210.86        10.89 o                         
   2   2 -15        120.89        113.22         8.71 o                         
  -2   3 -15        314.44        293.29        16.33 o                         
  -1   3 -15         64.54         57.69         7.62 o                         
   0   3 -15        142.99        139.35         9.44 o                         
   1   3 -15        215.74        198.53        11.98 o                         
   2   3 -15        577.10        593.69        22.51 o                         
   3   3 -15         98.64         89.63        11.97 o                         
  -3   4 -15        196.78        217.03        14.88 o                         
  -2   4 -15        150.43        171.65        13.06 o                         
  -1   4 -15          6.92         12.34         6.17 o                         
   0   4 -15        194.12        192.71        12.70 o                         
   1   4 -15         38.77         34.47         7.62 o                         
   2   4 -15         27.82         31.20         7.98 o                         
   3   4 -15          5.72          2.90        10.52 o                         
   4   4 -15        305.67        344.46        18.87 o                         
  -4   5 -15        331.27        348.46        19.60 o                         
  -3   5 -15         38.50         26.49        11.25 o                         
  -2   5 -15         42.22         39.19        10.89 o                         
  -1   5 -15         74.92         74.39        10.16 o                         
   0   5 -15          5.78          7.26         8.35 o                         
   1   5 -15         70.17         64.59         7.98 o                         
   2   5 -15        267.09        253.34        18.51 o                         
   3   5 -15        333.38        326.69        22.87 o                         
   4   5 -15        136.33        164.03        20.32 o                         
   5   5 -15        120.16         97.98        16.69 o                         
  -5   6 -15        117.21        150.23        22.50 o                         
  -4   6 -15         19.13         18.87        10.89 o                         
  -3   6 -15        173.71        166.94        15.24 o                         
  -2   6 -15        251.66        271.12        17.42 o                         
  -1   6 -15          4.76         14.15         8.71 o                         
   0   6 -15        234.53        269.30        16.70 o                         
   1   6 -15         22.31         12.70         9.43 o                         
   2   6 -15         61.58         92.17        16.33 o                         
   3   6 -15        152.65        182.90        16.33 o                         
   4   6 -15        142.80        134.27        20.32 o                         
   5   6 -15         95.06         91.44        18.14 o                         
  -4   7 -15        149.18        121.57        14.15 o                         
  -3   7 -15         54.77         61.68        11.25 o                         
  -2   7 -15         52.19         46.08        11.97 o                         
  -1   7 -15         18.33         30.48        12.34 o                         
   0   7 -15        157.02        176.73        19.23 o                         
   1   7 -15        199.15        201.06        19.96 o                         
   2   7 -15         35.55         31.93        12.34 o                         
   3   7 -15         85.42         95.07        14.88 o                         
   4   7 -15        191.08        174.92        21.41 o                         
  -2   8 -15         71.32         54.43         8.71 o                         
  -1   8 -15        269.64        262.05        26.86 o                         
   0   8 -15         62.80         48.62        15.60 o                         
   1   8 -15        128.16        132.09        15.97 o                         
   2   8 -15         92.60         56.61        13.79 o                         
   0   1 -14        371.22        380.45        11.62 o                         
   1   1 -14        302.74        292.21         9.80 o                         
  -1   2 -14        308.01        310.36        13.43 o                         
   0   2 -14        295.11        306.36        12.70 o                         
   1   2 -14        121.51        105.24         8.35 o                         
   2   2 -14        157.75        161.86         9.07 o                         
  -2   3 -14        658.74        684.94        23.24 o                         
  -1   3 -14        144.33        139.35         9.80 o                         
   0   3 -14        153.11        148.43         9.80 o                         
   1   3 -14        147.37        157.50         9.07 o                         
   2   3 -14         92.00         86.36         7.26 o                         
   3   3 -14        252.20        247.54        11.98 o                         
  -3   4 -14        214.35        223.57        15.61 o                         
  -2   4 -14         28.66         36.28         7.26 o                         
  -1   4 -14         90.84         86.00         7.62 o                         
   0   4 -14        301.26        288.93        14.16 o                         
   1   4 -14        617.59        631.15        24.33 o                         
   2   4 -14        299.16        291.84        14.52 o                         
   3   4 -14         11.26         18.14         9.07 o                         
   4   4 -14        189.87        197.07        14.88 o                         
  -4   5 -14         36.78         34.83         7.98 o                         
  -3   5 -14        222.24        211.23        12.34 o                         
  -2   5 -14        225.85        223.57        15.24 o                         
  -1   5 -14        580.45        590.80        21.42 o                         
   0   5 -14         18.19         22.13         6.17 o                         
   1   5 -14         18.54         20.68         6.53 o                         
   2   5 -14        110.25        113.58        12.70 o                         
   3   5 -14        276.77        247.54        17.42 o                         
   4   5 -14        272.40        307.79        23.59 o                         
   5   5 -14         47.86         88.54        18.87 o                         
  -5   6 -14         22.61         30.12        13.79 o                         
  -4   6 -14        252.53        247.89        17.06 o                         
  -3   6 -14        185.56        191.98        15.97 o                         
  -2   6 -14         11.90         22.13         8.35 o                         
  -1   6 -14         44.17         37.37         7.62 o                         
   0   6 -14        188.97        190.90        13.07 o                         
   1   6 -14        224.99        221.39        13.43 o                         
   2   6 -14        161.43        185.44        17.06 o                         
   3   6 -14         51.04         51.89        12.70 o                         
   4   6 -14          1.03         -0.73        11.61 o                         
   5   6 -14        194.31        186.18        18.51 o                         
   6   6 -14         42.72         33.02        10.52 o                         
  -6   7 -14         40.79         29.75        16.33 o                         
  -5   7 -14         23.22         17.78         9.43 o                         
  -4   7 -14        107.86         92.53        11.61 o                         
  -3   7 -14          4.74          5.08         7.26 o                         
  -2   7 -14        182.13        209.04        16.69 o                         
  -1   7 -14         72.08         63.14        10.52 o                         
   0   7 -14        196.49        198.15        14.15 o                         
   1   7 -14         39.11         37.74        10.89 o                         
   2   7 -14        130.96        125.20        14.15 o                         
   3   7 -14        115.28        111.77        22.50 o                         
   4   7 -14          5.70        -11.25        11.25 o                         
   5   7 -14         93.52        103.78        18.87 o                         
   6   7 -14        103.52         94.71        17.78 o                         
  -4   8 -14         23.76         22.86         9.80 o                         
  -3   8 -14         47.96         49.35        11.25 o                         
  -2   8 -14        114.09        125.56        13.79 o                         
  -1   8 -14         24.95         33.74         8.71 o                         
   0   8 -14        152.94        161.13        15.60 o                         
   1   8 -14          0.82          7.26        10.88 o                         
   2   8 -14          1.39          4.72        10.52 o                         
   3   8 -14        143.29        152.05        19.96 o                         
   4   8 -14        199.12        218.84        19.60 o                         
  -2   9 -14         42.95         70.75        20.68 o                         
  -1   9 -14         14.68         38.82        15.24 o                         
   0   9 -14         45.54         45.72        17.05 o                         
   1   9 -14        116.88         97.98        15.60 o                         
   2   9 -14        184.34        169.84        18.51 o                         
   0   1 -13         66.74         66.77         5.44 o                         
   1   1 -13        154.29        150.97         7.98 o                         
  -1   2 -13         13.52         20.32         4.72 o                         
   0   2 -13         48.60         52.98         5.81 o                         
   1   2 -13        461.80        473.83        16.34 o                         
   2   2 -13        670.01        669.38        22.16 o                         
  -2   3 -13         39.47         38.82         5.81 o                         
  -1   3 -13        667.62        663.20        22.88 o                         
   0   3 -13        712.35        760.59        24.70 o                         
   1   3 -13        120.56        121.93         7.62 o                         
   2   3 -13        477.69        477.10        15.61 o                         
   3   3 -13        467.64        468.01        15.98 o                         
  -3   4 -13        128.22        127.74        10.16 o                         
  -2   4 -13        286.80        287.48        13.79 o                         
  -1   4 -13       1062.19       1068.77        35.61 o                         
   0   4 -13        678.04        691.89        24.70 o                         
   1   4 -13        110.84        103.42         8.35 o                         
   2   4 -13        327.96        317.99        14.16 o                         
   3   4 -13        200.48        191.63         9.80 o                         
   4   4 -13         60.32         59.51         8.35 o                         
  -4   5 -13         51.91         48.62         9.43 o                         
  -3   5 -13        235.11        241.72        14.52 o                         
  -2   5 -13        573.40        581.73        23.24 o                         
  -1   5 -13         31.77         32.66         6.17 o                         
   0   5 -13        456.18        437.86        18.15 o                         
   1   5 -13       1106.94       1149.47        39.61 o                         
   2   5 -13        271.78        291.46        15.24 o                         
   3   5 -13         10.80         14.15         9.07 o                         
   4   5 -13         30.74         30.12         9.80 o                         
   5   5 -13          3.52          0.00         7.98 o                         
  -5   6 -13         83.40        117.57        13.79 o                         
  -4   6 -13        176.66        161.86        12.70 o                         
  -3   6 -13          5.93          0.00         6.53 o                         
  -2   6 -13        187.62        192.35        13.43 o                         
  -1   6 -13        599.57        626.04        23.24 o                         
   0   6 -13        350.18        350.30        16.70 o                         
   1   6 -13        518.56        526.12        22.87 o                         
   2   6 -13         76.60         85.64        12.34 o                         
   3   6 -13        362.93        321.63        20.69 o                         
   4   6 -13        141.26        138.26        14.52 o                         
   5   6 -13         34.33         63.86        12.70 o                         
   6   6 -13          3.50         -0.36        12.34 o                         
  -6   7 -13        162.84        158.23        22.86 o                         
  -5   7 -13        187.26        162.95        13.06 o                         
  -4   7 -13        210.94        206.51        15.97 o                         
  -3   7 -13        290.00        311.79        17.79 o                         
  -2   7 -13         32.75         32.29         7.26 o                         
  -1   7 -13        346.84        330.33        18.15 o                         
   0   7 -13        201.57        213.04        14.52 o                         
   1   7 -13         70.41         47.90        10.16 o                         
   2   7 -13        356.44        342.31        21.05 o                         
   3   7 -13        269.91        274.76        21.41 o                         
   4   7 -13         15.22         15.96         9.80 o                         
   5   7 -13        106.44         91.44        16.33 o                         
   6   7 -13         91.50         84.91        15.24 o                         
   7   7 -13          8.71         11.25        14.88 o                         
  -6   8 -13        177.33        164.03        22.86 o                         
  -5   8 -13        101.21         97.25         9.80 o                         
  -4   8 -13         77.87        102.33        13.43 o                         
  -3   8 -13        406.47        421.83        22.51 o                         
  -2   8 -13         96.54         99.79        13.06 o                         
  -1   8 -13          1.18          8.35        14.88 o                         
   0   8 -13         82.18         86.00        13.79 o                         
   1   8 -13        168.20        164.03        15.24 o                         
   2   8 -13        163.99        169.48        16.69 o                         
   3   8 -13         52.59         47.17        10.89 o                         
   4   8 -13         87.02         73.66        16.33 o                         
   5   8 -13        141.28        144.07        17.42 o                         
   6   8 -13        132.09        123.74        18.87 o                         
  -4   9 -13        226.32        209.41        16.69 o                         
  -3   9 -13         66.16         72.93         9.80 o                         
  -2   9 -13        197.77        202.51        16.69 o                         
  -1   9 -13         48.52         60.23        15.60 o                         
   0   9 -13         27.49         24.67        10.16 o                         
   1   9 -13         57.57         43.91        10.89 o                         
   2   9 -13         30.52         34.83        13.79 o                         
   3   9 -13        144.40        184.35        17.06 o                         
   4   9 -13        165.43        148.06        18.51 o                         
  -1  10 -13         13.06         -9.80        13.79 o                         
   0  10 -13         15.94         14.88        15.24 o                         
   1  10 -13         32.45         23.58        13.79 o                         
   0   0 -12       1547.38       1581.35        65.48 o                         
   0   1 -12        335.77        323.46        11.25 o                         
   1   1 -12        102.74        112.13         6.17 o                         
  -1   2 -12        852.57        878.92        25.80 o                         
   0   2 -12        133.70        143.71         6.90 o                         
   1   2 -12        591.07        608.33        19.61 o                         
   2   2 -12        420.06        424.44        14.89 o                         
  -2   3 -12        492.03        492.38        17.43 o                         
  -1   3 -12       1024.76       1044.14        30.89 o                         
   0   3 -12        117.76        117.94         8.35 o                         
   1   3 -12       1585.58       1644.93        43.29 o                         
   2   3 -12         28.98         27.94         5.81 o                         
   3   3 -12        268.52        255.90        10.89 o                         
  -3   4 -12        421.41        439.30        17.06 o                         
  -2   4 -12        503.19        517.80        20.33 o                         
  -1   4 -12        895.08        887.28        29.43 o                         
   0   4 -12        324.12        335.42        15.25 o                         
   1   4 -12         30.78         30.84         6.17 o                         
   2   4 -12        518.57        546.13        18.52 o                         
   3   4 -12        553.68        563.95        18.52 o                         
   4   4 -12         32.43         34.83         7.26 o                         
  -4   5 -12        206.99        204.33        13.43 o                         
  -3   5 -12        274.52        276.22        14.52 o                         
  -2   5 -12         39.37         40.28         6.89 o                         
  -1   5 -12         14.29         15.24         5.44 o                         
   0   5 -12       1134.25       1177.24        36.35 o                         
   1   5 -12        123.76        124.47         9.07 o                         
   2   5 -12        442.55        416.44        16.34 o                         
   3   5 -12         61.44         67.49         9.80 o                         
   4   5 -12          8.48         10.52         5.81 o                         
   5   5 -12        281.12        288.56        17.06 o                         
  -5   6 -12        244.77        238.82        15.61 o                         
  -4   6 -12         14.94         13.06         7.62 o                         
  -3   6 -12        251.96        254.43        15.24 o                         
  -2   6 -12        377.81        362.66        17.43 o                         
  -1   6 -12         25.90         24.31         6.53 o                         
   0   6 -12        339.04        341.59        15.25 o                         
   1   6 -12         40.79         42.82         6.17 o                         
   2   6 -12        377.80        394.25        16.70 o                         
   3   6 -12        210.70        217.04        15.61 o                         
   4   6 -12        296.39        294.74        19.60 o                         
   5   6 -12          0.82          6.17        10.52 o                         
   6   6 -12         85.32         77.65        17.05 o                         
  -6   7 -12         92.13         93.62        21.77 o                         
  -5   7 -12        198.88        209.41        15.97 o                         
  -4   7 -12         89.69         85.27         9.43 o                         
  -3   7 -12         29.74         25.76         6.53 o                         
  -2   7 -12         80.97         78.74         9.07 o                         
  -1   7 -12        161.18        166.94        12.34 o                         
   0   7 -12         31.88         23.22         8.71 o                         
   1   7 -12        544.18        562.82        24.69 o                         
   2   7 -12         78.42         75.84        10.52 o                         
   3   7 -12         49.12         37.01         8.71 o                         
   4   7 -12        304.27        291.11        18.87 o                         
   5   7 -12         70.15         67.49        10.52 o                         
   6   7 -12        205.16        234.09        24.32 o                         
   7   7 -12        114.21        102.69        20.32 o                         
  -7   8 -12          6.94          2.54        13.06 o                         
  -6   8 -12         16.46         40.27        12.34 o                         
  -5   8 -12         11.18         27.58        11.61 o                         
  -4   8 -12        293.31        353.53        21.05 o                         
  -3   8 -12         91.90         87.45        11.61 o                         
  -2   8 -12        150.43        145.89        11.98 o                         
  -1   8 -12        173.97        183.63        13.43 o                         
   0   8 -12          2.38          7.98         7.26 o                         
   1   8 -12        193.52        166.22        15.24 o                         
   2   8 -12        262.46        215.60        15.97 o                         
   3   8 -12        109.20         97.98        13.43 o                         
   4   8 -12        104.64         99.79        13.79 o                         
   5   8 -12        176.93        165.49        17.06 o                         
   6   8 -12         66.87         55.52        18.51 o                         
   7   8 -12        165.62        147.34        18.51 o                         
  -6   9 -12        229.97        243.16        30.49 o                         
  -5   9 -12         15.68         28.30        10.16 o                         
  -4   9 -12         64.06         57.69         9.43 o                         
  -3   9 -12          5.33          2.18         7.62 o                         
  -2   9 -12         73.84         83.82        12.70 o                         
  -1   9 -12         87.05         74.39         9.80 o                         
   0   9 -12        113.99         87.45        13.06 o                         
   1   9 -12         32.00         30.84         9.80 o                         
   2   9 -12         14.98         38.46        12.34 o                         
   3   9 -12        216.49        199.97        17.06 o                         
   4   9 -12          3.69         -1.09         9.07 o                         
   5   9 -12        277.27        263.51        21.78 o                         
   6   9 -12         30.46         42.82        13.43 o                         
  -4  10 -12         95.45         68.58        11.25 o                         
  -3  10 -12        228.79        205.78        18.87 o                         
  -2  10 -12         60.62         61.32        12.34 o                         
  -1  10 -12         12.07         18.50        11.25 o                         
   0  10 -12         81.30         83.10        12.34 o                         
   1  10 -12         87.44         62.05        12.34 o                         
   2  10 -12         76.02         61.69        11.61 o                         
   3  10 -12        128.89        140.44        16.69 o                         
   4  10 -12          6.79         -8.35        12.70 o                         
   0   1 -11       1859.86       1880.33        40.77 o                         
   1   1 -11       1131.03       1139.42        26.18 o                         
  -1   2 -11        675.35        717.44        19.62 o                         
   0   2 -11       1274.39       1317.15        30.91 o                         
   1   2 -11        443.41        441.91        14.52 o                         
   2   2 -11       1117.39       1103.33        29.45 o                         
  -2   3 -11        842.13        847.69        24.34 o                         
  -1   3 -11        653.23        659.28        19.98 o                         
   0   3 -11        170.03        149.53         9.44 o                         
   1   3 -11        953.04        946.72        26.53 o                         
   2   3 -11        325.76        327.45        11.98 o                         
   3   3 -11       1007.30       1052.15        29.44 o                         
  -3   4 -11        229.55        241.73        11.25 o                         
  -2   4 -11        132.89        149.52         8.71 o                         
  -1   4 -11       1210.08       1202.66        36.72 o                         
   0   4 -11         37.50         37.74         5.08 o                         
   1   4 -11        321.48        329.26        13.79 o                         
   2   4 -11        761.41        783.24        24.70 o                         
   3   4 -11        315.52        287.14        11.98 o                         
   4   4 -11        675.03        677.03        22.88 o                         
  -4   5 -11        867.91        883.56        33.06 o                         
  -3   5 -11        289.74        295.84        13.43 o                         
  -2   5 -11        566.58        596.30        20.34 o                         
  -1   5 -11        166.16        170.94        10.52 o                         
   0   5 -11        187.26        194.17         9.80 o                         
   1   5 -11        806.71        813.06        27.97 o                         
   2   5 -11         56.91         46.08         5.81 o                         
   3   5 -11        921.31        943.25        34.15 o                         
   4   5 -11        381.02        401.52        18.88 o                         
   5   5 -11        245.60        265.69        15.61 o                         
  -5   6 -11        440.71        459.27        20.33 o                         
  -4   6 -11        188.97        201.79        14.15 o                         
  -3   6 -11        352.68        386.25        17.79 o                         
  -2   6 -11         70.20         69.67         6.89 o                         
  -1   6 -11        506.63        512.71        19.97 o                         
   0   6 -11         34.35         28.66         6.53 o                         
   1   6 -11        354.52        365.20        15.97 o                         
   2   6 -11        237.25        246.81        12.34 o                         
   3   6 -11        864.61        851.94        38.15 o                         
   4   6 -11         77.60         74.39        10.89 o                         
   5   6 -11        403.08        388.45        22.87 o                         
   6   6 -11        413.62        393.53        23.96 o                         
  -6   7 -11         16.15         35.56        15.24 o                         
  -5   7 -11        326.60        311.81        19.60 o                         
  -4   7 -11         10.10          7.98         6.89 o                         
  -3   7 -11        575.14        610.42        27.60 o                         
  -2   7 -11        203.39        194.53        11.98 o                         
  -1   7 -11        348.97        340.87        15.97 o                         
   0   7 -11         96.88         97.25         7.62 o                         
   1   7 -11        935.20        957.01        35.24 o                         
   2   7 -11          3.25         -1.45         6.17 o                         
   3   7 -11         91.07         77.66        11.61 o                         
   4   7 -11        344.47        318.72        19.97 o                         
   5   7 -11        230.19        217.40        16.70 o                         
   6   7 -11        137.18        104.88        13.43 o                         
   7   7 -11         71.07        113.21        19.96 o                         
  -7   8 -11        275.75        289.64        27.58 o                         
  -6   8 -11         80.68         93.26        14.88 o                         
  -5   8 -11        114.91        113.22        10.16 o                         
  -4   8 -11        125.12        108.14        11.98 o                         
  -3   8 -11         31.02         29.75         6.17 o                         
  -2   8 -11         39.81         33.74         7.62 o                         
  -1   8 -11        292.07        284.57        16.33 o                         
   0   8 -11        429.42        436.02        21.78 o                         
   1   8 -11         10.87         23.22         9.43 o                         
   2   8 -11        458.17        482.87        27.96 o                         
   3   8 -11         65.22         64.95        11.97 o                         
   4   8 -11        147.40        136.45        14.15 o                         
   5   8 -11         27.54         21.41        11.25 o                         
   6   8 -11        231.41        197.80        17.78 o                         
   7   8 -11         93.79        102.33        17.05 o                         
   8   8 -11        101.86         87.45        15.60 o                         
  -7   9 -11         10.13         15.60        16.33 o                         
  -6   9 -11         63.94         54.43        16.69 o                         
  -5   9 -11         40.66         48.98        10.16 o                         
  -4   9 -11         83.12         75.48         9.07 o                         
  -3   9 -11        117.37        110.32        11.25 o                         
  -2   9 -11        250.22        271.85        16.70 o                         
  -1   9 -11        219.00        207.96        14.15 o                         
   0   9 -11        225.46        190.91        18.15 o                         
   1   9 -11        155.68        133.19        13.79 o                         
   2   9 -11        227.71        259.50        18.87 o                         
   3   9 -11          7.15          6.53         9.43 o                         
   4   9 -11        141.97        163.67        15.24 o                         
   5   9 -11          7.20          0.73         9.07 o                         
   6   9 -11         53.12         32.29        10.52 o                         
   7   9 -11        131.82        104.87        19.60 o                         
  -5  10 -11         44.63         41.36         9.07 o                         
  -4  10 -11         79.76         76.20        11.25 o                         
  -3  10 -11        170.17        189.80        17.42 o                         
  -2  10 -11         32.23         32.66        12.34 o                         
  -1  10 -11         10.46         13.42         9.43 o                         
   0  10 -11        236.95        248.61        19.60 o                         
   1  10 -11        151.30        138.26        15.24 o                         
   2  10 -11         37.67         29.03        10.16 o                         
   3  10 -11         73.77         68.22        11.25 o                         
   4  10 -11         87.45         74.39        14.15 o                         
   5  10 -11         10.74         44.63        20.32 o                         
  -3  11 -11         50.92         23.95        16.33 o                         
  -2  11 -11        158.05        125.93        18.87 o                         
  -1  11 -11         69.20         81.28        18.51 o                         
   0  11 -11        175.20        156.05        15.97 o                         
   1  11 -11         24.74         50.43        14.15 o                         
   2  11 -11        117.41         74.03        12.70 o                         
   3  11 -11         37.75         27.58        11.61 o                         
   0   1 -10       2629.07       2669.66        52.88 o                         
   1   1 -10       1687.69       1690.17        35.67 o                         
  -1   2 -10       1057.49       1059.42        25.45 o                         
   0   2 -10        469.13        464.48        13.07 o                         
   1   2 -10        754.26        735.79        19.98 o                         
   2   2 -10       1229.33       1279.74        31.28 o                         
  -2   3 -10        198.89        201.80         8.71 o                         
  -1   3 -10        492.71        491.35        15.25 o                         
   0   3 -10        662.56        690.95        20.34 o                         
   1   3 -10        740.38        732.83        20.71 o                         
   2   3 -10        173.35        177.12         7.62 o                         
   3   3 -10       1593.74       1587.86        38.20 o                         
  -3   4 -10       2010.52       1966.74        50.24 o                         
  -2   4 -10        190.41        194.54         9.80 o                         
  -1   4 -10         11.20         13.06         4.35 o                         
   0   4 -10         35.14         30.12         5.44 o                         
   1   4 -10        129.42        126.66         7.98 o                         
   2   4 -10        615.79        600.76        18.52 o                         
   3   4 -10         91.22        100.88         6.17 o                         
   4   4 -10       1124.83       1142.13        33.81 o                         
  -4   5 -10          8.13         17.78        11.61 o                         
  -3   5 -10        277.70        270.43        13.43 o                         
  -2   5 -10       1193.21       1241.90        37.45 o                         
  -1   5 -10        436.80        452.06        16.70 o                         
   0   5 -10         91.73         99.79         7.26 o                         
   1   5 -10        229.34        214.51        10.53 o                         
   2   5 -10        440.75        467.30        19.24 o                         
   3   5 -10        393.49        396.46        17.06 o                         
   4   5 -10       1583.55       1632.49        56.74 o                         
   5   5 -10        327.71        322.72        17.79 o                         
  -5   6 -10         56.16         62.41         7.98 o                         
  -4   6 -10       1298.19       1314.23        43.99 o                         
  -3   6 -10        346.96        344.87        16.34 o                         
  -2   6 -10        129.11        124.48         8.71 o                         
  -1   6 -10        396.91        379.76        15.61 o                         
   0   6 -10        253.02        245.01        11.98 o                         
   1   6 -10        185.59        199.61        10.53 o                         
   2   6 -10        580.06        562.18        20.34 o                         
   3   6 -10        272.00        258.08        17.42 o                         
   4   6 -10         43.20         54.06         7.98 o                         
   5   6 -10        979.27        945.45        40.70 o                         
   6   6 -10        145.73        126.65        11.98 o                         
  -6   7 -10        266.26        238.83        21.05 o                         
  -5   7 -10         88.17         79.11        10.52 o                         
  -4   7 -10         96.96         97.61         9.80 o                         
  -3   7 -10         33.89         31.93         6.89 o                         
  -2   7 -10        482.90        509.42        20.33 o                         
  -1   7 -10        205.65        183.65        12.34 o                         
   0   7 -10        412.65        420.78        18.52 o                         
   1   7 -10         58.12         48.26         6.89 o                         
   2   7 -10        299.30        312.17        16.33 o                         
   3   7 -10        704.35        674.12        33.05 o                         
   4   7 -10         17.77         22.86         7.26 o                         
   5   7 -10        283.23        258.07        18.87 o                         
   6   7 -10        196.24        168.76        15.97 o                         
   7   7 -10        300.60        361.52        27.95 o                         
  -7   8 -10         11.13         18.87        11.25 o                         
  -6   8 -10         55.45         57.69        13.06 o                         
  -5   8 -10        260.28        241.00        16.33 o                         
  -4   8 -10         44.35         29.39         7.62 o                         
  -3   8 -10         35.06         36.28         8.35 o                         
  -2   8 -10        599.49        604.63        25.42 o                         
  -1   8 -10        123.59        107.05         8.71 o                         
   0   8 -10        781.33        803.13        31.24 o                         
   1   8 -10         42.18         43.54         7.62 o                         
   2   8 -10         10.31          7.98         9.07 o                         
   3   8 -10        178.54        174.20        14.88 o                         
   4   8 -10         25.10         19.59         8.35 o                         
   5   8 -10        226.21        207.60        16.70 o                         
   6   8 -10         90.95         89.99        13.06 o                         
   7   8 -10         28.12         46.08        12.70 o                         
   8   8 -10         38.07         53.34        15.97 o                         
  -7   9 -10          7.41         -8.35        10.16 o                         
  -6   9 -10         52.11         68.94        16.69 o                         
  -5   9 -10         28.65         15.24        12.70 o                         
  -4   9 -10         31.65         24.31         7.98 o                         
  -3   9 -10        275.10        235.56        16.33 o                         
  -2   9 -10        181.66        157.14        11.61 o                         
  -1   9 -10         60.07         59.15         8.71 o                         
   0   9 -10         85.44         90.35         9.07 o                         
   1   9 -10        758.31        802.70        38.50 o                         
   2   9 -10        342.67        317.62        20.33 o                         
   3   9 -10         26.99         30.12        10.89 o                         
   4   9 -10          0.49         11.97        11.97 o                         
   5   9 -10          7.70         -0.73         8.35 o                         
   6   9 -10          9.87         15.60         9.43 o                         
   7   9 -10        346.73        302.01        32.67 o                         
  -6  10 -10         53.25         38.10        23.22 o                         
  -5  10 -10         46.08         35.92        13.06 o                         
  -4  10 -10         42.12         60.96        12.70 o                         
  -3  10 -10         18.73         19.59         7.98 o                         
  -2  10 -10          0.97         -2.54         8.35 o                         
  -1  10 -10        687.66        690.37        27.60 o                         
   0  10 -10         11.15         17.05        11.25 o                         
   1  10 -10        312.61        274.41        19.96 o                         
   2  10 -10          3.03          2.90         7.62 o                         
   3  10 -10        135.48        117.58        13.79 o                         
   4  10 -10         11.03          7.98         7.62 o                         
   5  10 -10         48.00         42.45        12.34 o                         
   6  10 -10         32.54         49.35        13.79 o                         
  -4  11 -10         86.24        113.94        18.51 o                         
  -3  11 -10        188.47        134.28        13.06 o                         
  -2  11 -10         33.46         29.39         9.80 o                         
  -1  11 -10         34.28         42.82        10.52 o                         
   0  11 -10         14.10         10.16         7.62 o                         
   1  11 -10        194.37        173.47        15.24 o                         
   2  11 -10        181.69        172.75        15.24 o                         
   3  11 -10         14.17         43.54        14.15 o                         
   4  11 -10         11.71          6.89        10.16 o                         
   0  12 -10        126.47         71.85        12.34 o                         
   0   1  -9       2432.21       2429.88        47.42 o                         
   1   1  -9        571.25        580.87        14.17 o                         
  -1   2  -9        828.93        867.57        20.35 o                         
   0   2  -9       2123.56       2130.22        43.01 o                         
   1   2  -9       1438.45       1449.13        31.30 o                         
   2   2  -9       2397.67       2387.42        51.77 o                         
  -2   3  -9        489.05        484.11        14.53 o                         
  -1   3  -9       1256.91       1236.00        29.10 o                         
   0   3  -9        868.84        843.60        22.53 o                         
   1   3  -9        904.96        879.28        22.17 o                         
   2   3  -9        303.61        305.68        10.17 o                         
   3   3  -9       1440.56       1515.32        38.20 o                         
  -3   4  -9        110.51        103.06         6.17 o                         
  -2   4  -9        305.52        298.05        11.62 o                         
  -1   4  -9       1659.54       1694.33        44.41 o                         
   0   4  -9        304.57        306.41        11.62 o                         
   1   4  -9       1134.62       1167.20        32.36 o                         
   2   4  -9        883.82        898.76        25.44 o                         
   3   4  -9       1550.55       1541.64        40.39 o                         
   4   4  -9        465.92        452.09        15.61 o                         
  -4   5  -9        962.08        937.97        32.34 o                         
  -3   5  -9       1095.28       1090.19        33.81 o                         
  -2   5  -9       1621.37       1643.62        46.94 o                         
  -1   5  -9         61.43         63.86         5.81 o                         
   0   5  -9        674.58        658.25        21.43 o                         
   1   5  -9       1269.87       1243.00        36.73 o                         
   2   5  -9        158.51        159.69         9.07 o                         
   3   5  -9        635.51        654.53        23.61 o                         
   4   5  -9        621.88        643.24        23.97 o                         
   5   5  -9        313.71        309.65        15.97 o                         
  -5   6  -9        250.95        241.01        14.16 o                         
  -4   6  -9        280.12        278.05        13.79 o                         
  -3   6  -9        145.92        141.17         9.07 o                         
  -2   6  -9        141.58        163.31         9.07 o                         
  -1   6  -9       1697.56       1751.72        48.03 o                         
   0   6  -9        313.16        307.48        13.07 o                         
   1   6  -9        877.86        903.34        29.80 o                         
   2   6  -9        293.42        310.37        14.88 o                         
   3   6  -9       1180.79       1158.94        42.53 o                         
   4   6  -9        103.02         93.62         9.44 o                         
   5   6  -9        584.66        617.00        31.23 o                         
   6   6  -9        301.68        306.00        19.96 o                         
  -6   7  -9         10.11         13.06         7.26 o                         
  -5   7  -9        778.28        844.18        33.78 o                         
  -4   7  -9         16.18         12.70         6.53 o                         
  -3   7  -9        936.72        934.92        35.25 o                         
  -2   7  -9        207.65        215.59        12.34 o                         
  -1   7  -9        844.64        830.55        27.61 o                         
   0   7  -9        408.78        410.99        17.43 o                         
   1   7  -9        585.16        550.20        21.06 o                         
   2   7  -9        211.31        205.43        12.70 o                         
   3   7  -9         45.12         40.28         9.07 o                         
   4   7  -9        424.60        444.39        21.06 o                         
   5   7  -9        201.35        165.86        13.79 o                         
   6   7  -9        169.43        166.58        15.24 o                         
   7   7  -9         22.97         15.96         9.07 o                         
  -7   8  -9        364.54        368.45        29.04 o                         
  -6   8  -9        122.02        109.59        16.33 o                         
  -5   8  -9        301.69        288.21        15.61 o                         
  -4   8  -9        140.27        140.08        11.98 o                         
  -3   8  -9        327.02        317.63        15.97 o                         
  -2   8  -9         15.25         14.15         5.08 o                         
  -1   8  -9        581.77        572.69        21.79 o                         
   0   8  -9        432.58        449.48        18.15 o                         
   1   8  -9         22.42         24.31         5.81 o                         
   2   8  -9        846.87        830.85        36.69 o                         
   3   8  -9        325.76        316.17        17.79 o                         
   4   8  -9        429.88        413.52        22.51 o                         
   5   8  -9         31.82         34.47         8.71 o                         
   6   8  -9        431.52        436.01        32.67 o                         
   7   8  -9         56.82         84.54        12.34 o                         
   8   8  -9         63.55         59.51        16.69 o                         
  -8   9  -9         51.50         43.18        13.79 o                         
  -7   9  -9          8.02         16.33        12.34 o                         
  -6   9  -9         73.45         55.88        17.05 o                         
  -5   9  -9        165.91        153.87        14.15 o                         
  -4   9  -9        279.84        251.54        16.70 o                         
  -3   9  -9        201.55        197.07        13.07 o                         
  -2   9  -9        330.85        322.71        17.06 o                         
  -1   9  -9        230.73        227.57        13.43 o                         
   0   9  -9        352.91        333.25        17.79 o                         
   1   9  -9        160.46        160.77        13.43 o                         
   2   9  -9        210.37        230.10        18.15 o                         
   3   9  -9         35.41         29.75         7.98 o                         
   4   9  -9        357.69        345.22        22.87 o                         
   5   9  -9         33.12         36.65        11.61 o                         
   6   9  -9         25.15         25.40        12.34 o                         
   7   9  -9        166.53        138.27        17.42 o                         
   8   9  -9        108.55         96.89        15.60 o                         
  -7  10  -9        194.44        184.00        22.14 o                         
  -6  10  -9         62.12         88.90        24.31 o                         
  -5  10  -9        152.14        110.68        16.69 o                         
  -4  10  -9        151.94        144.80        11.61 o                         
  -3  10  -9        140.81        129.55        10.52 o                         
  -2  10  -9          9.19          0.73         7.62 o                         
  -1  10  -9         49.60         46.81         9.07 o                         
   0  10  -9        125.09         83.46        11.61 o                         
   1  10  -9         98.33         95.07        11.97 o                         
   2  10  -9        264.84        234.47        17.42 o                         
   3  10  -9        177.40        172.38        14.52 o                         
   4  10  -9        118.41        121.20        13.43 o                         
   5  10  -9         33.06         60.59        12.34 o                         
   6  10  -9        257.73        249.34        21.05 o                         
   7  10  -9         32.75         66.04        14.51 o                         
  -5  11  -9         65.65         91.08        19.96 o                         
  -4  11  -9         41.78         26.49        13.79 o                         
  -3  11  -9         66.92         64.23        13.06 o                         
  -2  11  -9        267.83        269.67        16.33 o                         
  -1  11  -9         36.41         31.93        10.89 o                         
   0  11  -9        173.13        145.16        14.15 o                         
   1  11  -9         55.25         53.34        10.89 o                         
   2  11  -9        256.75        254.06        19.96 o                         
   3  11  -9         31.90         40.28        10.52 o                         
   4  11  -9        107.51         71.12        12.70 o                         
   5  11  -9         86.62         70.40        13.79 o                         
  -3  12  -9         26.71         26.85        10.16 o                         
  -2  12  -9         63.56         63.50        12.70 o                         
  -1  12  -9          9.10         15.60        11.61 o                         
   0  12  -9         71.13         53.70        10.16 o                         
   1  12  -9          9.25          3.63        10.16 o                         
   2  12  -9         30.47         27.94        12.70 o                         
   3  12  -9        130.25         99.07        13.06 o                         
   0   0  -8        686.24        728.68        29.44 o                         
   0   1  -8       1385.67       1338.93        26.57 o                         
   1   1  -8         13.12         13.06         2.54 o                         
  -1   2  -8       2695.79       2628.20        52.57 o                         
   0   2  -8         81.27         93.26         4.35 o                         
   1   2  -8        828.31        792.84        18.54 o                         
   2   2  -8        404.79        391.84        11.26 o                         
  -2   3  -8       1028.43       1044.33        25.45 o                         
  -1   3  -8       2616.99       2613.11        52.91 o                         
   0   3  -8       1652.45       1658.00        38.24 o                         
   1   3  -8       6180.23       6122.24       120.98 o                         
   2   3  -8         18.26         17.42         2.90 o                         
   3   3  -8       1024.99       1025.32        26.18 o                         
  -3   4  -8       1256.09       1261.72        33.83 o                         
  -2   4  -8       1224.47       1276.67        37.10 o                         
  -1   4  -8       3029.04       3065.33        70.10 o                         
   0   4  -8        591.42        555.45        15.26 o                         
   1   4  -8         69.22         62.42         3.63 o                         
   2   4  -8       2008.28       2070.66        47.72 o                         
   3   4  -8        181.33        184.02         7.62 o                         
   4   4  -8        359.67        357.26        12.34 o                         
  -4   5  -8        604.91        585.50        19.61 o                         
  -3   5  -8        220.95        226.50        10.16 o                         
  -2   5  -8        203.20        183.66         9.07 o                         
  -1   5  -8          0.43          2.18         3.27 o                         
   0   5  -8       4512.63       4605.82       113.46 o                         
   1   5  -8         38.45         36.65         3.99 o                         
   2   5  -8       1817.40       1847.69        50.61 o                         
   3   5  -8          3.48          3.63         2.18 o                         
   4   5  -8        203.44        186.20        10.53 o                         
   5   5  -8        251.12        260.26        14.52 o                         
  -5   6  -8        432.10        429.89        19.97 o                         
  -4   6  -8         81.32        100.88         7.26 o                         
  -3   6  -8       1287.81       1311.63        37.09 o                         
  -2   6  -8       2163.69       2197.34        56.45 o                         
  -1   6  -8        544.49        548.41        17.43 o                         
   0   6  -8       1030.49       1050.90        33.08 o                         
   1   6  -8        430.30        405.59        15.98 o                         
   2   6  -8        386.75        388.85        15.98 o                         
   3   6  -8        456.30        441.18        18.88 o                         
   4   6  -8         16.24         15.96         7.62 o                         
   5   6  -8         18.67         28.66         8.71 o                         
   6   6  -8        374.22        392.81        22.15 o                         
  -6   7  -8        108.22        100.52        11.25 o                         
  -5   7  -8        458.61        471.28        20.33 o                         
  -4   7  -8         20.27         16.69         5.44 o                         
  -3   7  -8        155.48        159.32        10.89 o                         
  -2   7  -8        489.42        480.77        17.79 o                         
  -1   7  -8        252.71        260.26        11.98 o                         
   0   7  -8         90.16         89.27         6.89 o                         
   1   7  -8       2649.22       2666.31        76.17 o                         
   2   7  -8        104.47        112.86         9.44 o                         
   3   7  -8         34.07         20.68         7.98 o                         
   4   7  -8       1417.05       1460.02        54.91 o                         
   5   7  -8         56.44         65.68        10.16 o                         
   6   7  -8        172.73        178.56        14.15 o                         
   7   7  -8        446.48        450.19        29.04 o                         
  -7   8  -8         30.61         43.54        12.34 o                         
  -6   8  -8         14.18         31.93        12.70 o                         
  -5   8  -8          7.76         19.59         7.62 o                         
  -4   8  -8       1338.08       1370.97        45.44 o                         
  -3   8  -8         47.19         52.98         7.26 o                         
  -2   8  -8        462.36        470.93        19.97 o                         
  -1   8  -8        682.08        678.86        26.15 o                         
   0   8  -8        111.34        107.05         7.98 o                         
   1   8  -8         20.99         22.86         5.44 o                         
   2   8  -8        381.07        399.35        18.88 o                         
   3   8  -8        634.63        627.58        27.24 o                         
   4   8  -8         19.38         13.06         6.17 o                         
   5   8  -8        376.15        375.37        21.78 o                         
   6   8  -8        145.74        144.43        14.88 o                         
   7   8  -8        181.25        167.30        16.69 o                         
   8   8  -8         81.96         78.74        17.05 o                         
  -8   9  -8         52.18         39.91        13.06 o                         
  -7   9  -8         31.67         37.37        18.87 o                         
  -6   9  -8        729.41        738.72        46.49 o                         
  -5   9  -8         47.31         43.18         8.71 o                         
  -4   9  -8        312.95        302.01        15.61 o                         
  -3   9  -8         42.35         27.94         7.62 o                         
  -2   9  -8        150.03        141.90         9.07 o                         
  -1   9  -8         74.43         73.30         8.35 o                         
   0   9  -8          8.82         10.16         5.44 o                         
   1   9  -8         76.02         71.48         7.62 o                         
   2   9  -8         25.01         25.40         7.98 o                         
   3   9  -8        737.77        749.32        33.42 o                         
   4   9  -8          1.00         -6.89         7.62 o                         
   5   9  -8        794.07        853.95        45.77 o                         
   6   9  -8         16.88         13.42        11.61 o                         
   7   9  -8         28.49         19.96        10.16 o                         
   8   9  -8         17.25         26.12        12.70 o                         
   9   9  -8          4.57          5.44        10.88 o                         
  -8  10  -8        103.05         87.09        16.33 o                         
  -7  10  -8         64.34         88.54        17.42 o                         
  -6  10  -8         83.86         79.83        14.15 o                         
  -5  10  -8         70.01         73.66        14.15 o                         
  -4  10  -8        112.31         89.27        10.16 o                         
  -3  10  -8        759.49        704.63        30.51 o                         
  -2  10  -8         15.15         13.79         7.62 o                         
  -1  10  -8          3.56          4.72         6.53 o                         
   0  10  -8         72.64         83.46         9.43 o                         
   1  10  -8        135.90        129.92        12.34 o                         
   2  10  -8        109.07         95.80        10.89 o                         
   3  10  -8        502.67        497.42        26.50 o                         
   4  10  -8         18.50         25.04        10.89 o                         
   5  10  -8        125.94        124.11        15.60 o                         
   6  10  -8        162.42        166.94        17.42 o                         
   7  10  -8        136.44        104.51        16.69 o                         
   8  10  -8         27.01         19.96        13.43 o                         
  -6  11  -8         42.25         37.37        17.42 o                         
  -5  11  -8        456.32        452.35        34.13 o                         
  -4  11  -8         43.70         20.32        10.52 o                         
  -3  11  -8         12.64         18.14        11.61 o                         
  -2  11  -8         62.48         53.34         7.98 o                         
  -1  11  -8         49.70         47.90         7.98 o                         
   0  11  -8         32.71         34.11         9.43 o                         
   1  11  -8        150.44        143.71        12.70 o                         
   2  11  -8         48.45         60.23        10.52 o                         
   3  11  -8         40.36         41.36         9.80 o                         
   4  11  -8        399.16        390.61        27.59 o                         
   5  11  -8         32.76         25.76        11.61 o                         
   6  11  -8         86.80         86.00        15.60 o                         
  -4  12  -8         33.79         37.74        12.34 o                         
  -3  12  -8         72.68         81.28        12.70 o                         
  -2  12  -8         72.87         74.75        14.15 o                         
  -1  12  -8        194.05        180.01        17.78 o                         
   0  12  -8          8.96         40.64        17.05 o                         
   1  12  -8        188.87        174.56        14.15 o                         
   2  12  -8        163.44        128.83        13.79 o                         
   3  12  -8         13.72         11.61        11.25 o                         
   4  12  -8         27.73         19.23        12.70 o                         
   0   1  -7       1121.95       1056.14        21.11 o                         
   1   1  -7          5.12          6.53         2.18 o                         
  -1   2  -7       1353.54       1386.81        28.76 o                         
   0   2  -7        704.74        672.46        15.27 o                         
   1   2  -7       3444.52       3397.86        64.42 o                         
   2   2  -7       3342.14       3271.52        65.12 o                         
  -2   3  -7        186.98        173.51         6.53 o                         
  -1   3  -7       2643.29       2627.18        54.41 o                         
   0   3  -7       2269.52       2243.74        47.06 o                         
   1   3  -7       1266.94       1246.48        26.57 o                         
   2   3  -7        562.84        536.60        13.81 o                         
   3   3  -7       1985.46       1980.65        41.54 o                         
  -3   4  -7          2.36          4.72         2.18 o                         
  -2   4  -7       1444.01       1442.04        36.03 o                         
  -1   4  -7       3564.55       3503.22        76.80 o                         
   0   4  -7       3172.47       3160.58        69.07 o                         
   1   4  -7       1327.25       1324.62        29.84 o                         
   2   4  -7       1174.56       1148.74        25.83 o                         
   3   4  -7       1697.92       1700.76        34.95 o                         
   4   4  -7         58.51         59.51         3.63 o                         
  -4   5  -7        515.65        491.74        16.34 o                         
  -3   5  -7       1024.47        995.04        27.63 o                         
  -2   5  -7       2572.19       2673.33        62.73 o                         
  -1   5  -7         95.18        101.61         5.08 o                         
   0   5  -7       1391.82       1343.44        30.57 o                         
   1   5  -7       3438.38       3423.10        83.68 o                         
   2   5  -7        152.57        155.34         7.26 o                         
   3   5  -7        359.86        356.55        13.43 o                         
   4   5  -7       1072.35       1046.66        28.36 o                         
   5   5  -7        171.86        186.19         9.07 o                         
  -5   6  -7        255.57        270.42        11.98 o                         
  -4   6  -7        263.82        272.97        11.25 o                         
  -3   6  -7         68.07         68.95         5.08 o                         
  -2   6  -7        679.52        685.53        19.98 o                         
  -1   6  -7       2230.00       2264.20        55.02 o                         
   0   6  -7       1921.00       1952.66        52.08 o                         
   1   6  -7       1231.58       1245.60        34.19 o                         
   2   6  -7        500.41        495.36        18.52 o                         
   3   6  -7       1456.11       1433.32        41.84 o                         
   4   6  -7        228.32        211.61        13.79 o                         
   5   6  -7        893.16        860.10        34.16 o                         
   6   6  -7        261.93        249.00        15.97 o                         
  -6   7  -7        212.85        223.94        14.52 o                         
  -5   7  -7        655.21        658.85        22.52 o                         
  -4   7  -7        595.99        582.91        20.34 o                         
  -3   7  -7       1936.86       1952.60        53.15 o                         
  -2   7  -7          8.28         11.97         3.63 o                         
  -1   7  -7       1490.72       1491.88        41.84 o                         
   0   7  -7        452.07        475.68        14.52 o                         
   1   7  -7        466.20        466.62        15.98 o                         
   2   7  -7        835.29        826.99        26.52 o                         
   3   7  -7        904.71        868.49        29.80 o                         
   4   7  -7        171.96        180.74        13.43 o                         
   5   7  -7        231.88        240.28        13.79 o                         
   6   7  -7        336.75        312.19        18.51 o                         
   7   7  -7         11.29          2.18         7.62 o                         
  -7   8  -7        333.60        299.47        20.33 o                         
  -6   8  -7        362.07        386.25        22.87 o                         
  -5   8  -7        294.66        300.92        14.88 o                         
  -4   8  -7        274.36        274.78        13.07 o                         
  -3   8  -7        735.81        723.23        25.43 o                         
  -2   8  -7        316.02        326.35        11.98 o                         
  -1   8  -7        212.86        212.33         9.44 o                         
   0   8  -7        276.28        287.13        10.53 o                         
   1   8  -7        189.10        191.63         9.07 o                         
   2   8  -7        887.45        904.01        29.07 o                         
   3   8  -7         91.79         81.28         9.07 o                         
   4   8  -7        578.72        569.06        27.24 o                         
   5   8  -7        150.11        152.06        14.88 o                         
   6   8  -7        451.30        458.19        29.05 o                         
   7   8  -7          5.94          9.07         8.71 o                         
   8   8  -7        101.28         69.67        11.97 o                         
  -8   9  -7         84.02         95.43        17.05 o                         
  -7   9  -7         58.99         53.70        12.70 o                         
  -6   9  -7         17.98         17.42         9.80 o                         
  -5   9  -7        451.83        456.37        23.24 o                         
  -4   9  -7        570.49        571.57        23.24 o                         
  -3   9  -7        180.74        177.83        10.52 o                         
  -2   9  -7        830.01        875.16        26.88 o                         
  -1   9  -7        299.81        295.84        13.07 o                         
   0   9  -7        156.64        169.12        11.25 o                         
   1   9  -7        204.97        203.25        10.89 o                         
   2   9  -7         53.70         48.99         8.71 o                         
   3   9  -7        379.16        367.39        20.33 o                         
   4   9  -7        907.59        951.87        45.05 o                         
   5   9  -7         19.17         14.15        10.16 o                         
   6   9  -7         11.40          9.80        10.88 o                         
   7   9  -7        185.69        133.55        14.15 o                         
   8   9  -7         98.76         80.92        14.15 o                         
   9   9  -7         38.56         26.49        13.06 o                         
  -8  10  -7         34.22         22.13        14.88 o                         
  -7  10  -7        204.90        207.59        21.05 o                         
  -6  10  -7         59.46         54.79        16.69 o                         
  -5  10  -7        544.12        425.91        31.23 o                         
  -4  10  -7        379.27        350.68        20.33 o                         
  -3  10  -7        202.83        205.06        13.79 o                         
  -2  10  -7         64.43         59.15         7.26 o                         
  -1  10  -7         12.35         11.25         5.44 o                         
   0  10  -7        124.81        122.29         9.07 o                         
   1  10  -7         54.64         42.09         8.35 o                         
   2  10  -7        186.19        164.40        11.61 o                         
   3  10  -7        312.26        282.77        20.33 o                         
   4  10  -7        168.63        161.13        14.52 o                         
   5  10  -7        223.16        221.03        20.69 o                         
   6  10  -7        311.97        323.05        24.32 o                         
   7  10  -7         51.72         44.27        10.52 o                         
   8  10  -7         12.97         19.59        10.52 o                         
  -7  11  -7         84.43         86.72        15.60 o                         
  -6  11  -7        179.44        177.46        23.23 o                         
  -5  11  -7         52.20         64.22        14.51 o                         
  -4  11  -7         81.59        113.21        16.33 o                         
  -3  11  -7        264.97        263.87        13.79 o                         
  -2  11  -7        270.70        259.88        13.79 o                         
  -1  11  -7         17.29         15.60         7.26 o                         
   0  11  -7        143.00        133.91        12.34 o                         
   1  11  -7         10.32          3.63         8.35 o                         
   2  11  -7        280.44        274.04        19.60 o                         
   3  11  -7         20.98         15.96         9.80 o                         
   4  11  -7         78.14         72.21        11.61 o                         
   5  11  -7        174.20        183.63        17.78 o                         
   6  11  -7         45.14         42.82        11.25 o                         
   7  11  -7         63.55         52.61        11.97 o                         
  -5  12  -7         21.55         29.03        18.14 o                         
  -4  12  -7        152.60        168.38        20.32 o                         
  -3  12  -7         10.69         31.57        12.34 o                         
  -2  12  -7         68.50         48.26         9.80 o                         
  -1  12  -7         34.89         35.20         9.80 o                         
   0  12  -7        157.55        136.09        13.43 o                         
   1  12  -7         15.88         15.96         8.71 o                         
   2  12  -7          8.02         10.52        10.88 o                         
   3  12  -7        101.51         83.46        13.79 o                         
   4  12  -7         52.14         42.45        11.97 o                         
   5  12  -7         67.39         80.19        14.51 o                         
  -2  13  -7        140.87        160.76        29.39 o                         
  -1  13  -7        123.22         81.65        13.43 o                         
   0  13  -7         46.12         25.76        12.34 o                         
   1  13  -7        234.48        227.20        19.96 o                         
   2  13  -7         41.11         35.92        10.89 o                         
   0   1  -6       9174.51       9130.02       155.23 o                         
   1   1  -6       5850.60       5737.52        97.50 o                         
  -1   2  -6       3631.83       3646.25        67.10 o                         
   0   2  -6       2962.10       2961.28        52.70 o                         
   1   2  -6       2594.15       2603.85        48.25 o                         
   2   2  -6       4856.55       4997.76        87.87 o                         
  -2   3  -6       1363.98       1329.68        28.04 o                         
  -1   3  -6       1768.83       1752.00        35.73 o                         
   0   3  -6       3321.25       3317.20        65.17 o                         
   1   3  -6       1055.19       1050.44        21.10 o                         
   2   3  -6        199.43        210.55         6.17 o                         
   3   3  -6       3323.75       3367.65        64.73 o                         
  -3   4  -6       2936.52       2943.95        62.45 o                         
  -2   4  -6        555.70        571.47        14.17 o                         
  -1   4  -6        546.78        546.78        14.53 o                         
   0   4  -6       1569.39       1574.58        33.87 o                         
   1   4  -6       1810.85       1763.48        37.17 o                         
   2   4  -6       6132.20       6078.69       132.50 o                         
   3   4  -6         29.71         31.57         2.54 o                         
   4   4  -6       1188.31       1214.87        26.19 o                         
  -4   5  -6          4.45          3.99         1.81 o                         
  -3   5  -6        928.31        948.07        23.27 o                         
  -2   5  -6       1284.42       1257.40        28.02 o                         
  -1   5  -6       2135.10       2106.33        44.84 o                         
   0   5  -6         16.11         15.24         1.45 o                         
   1   5  -6        156.76        150.26         5.81 o                         
   2   5  -6       1082.09       1074.29        27.28 o                         
   3   5  -6       1529.57       1547.26        39.31 o                         
   4   5  -6       3360.75       3301.91        71.58 o                         
   5   5  -6       1237.44       1236.80        33.09 o                         
  -5   6  -6         65.70         58.42         5.08 o                         
  -4   6  -6       2290.01       2308.13        57.57 o                         
  -3   6  -6        196.89        212.70         8.35 o                         
  -2   6  -6         36.67         35.20         2.18 o                         
  -1   6  -6        616.09        596.14        14.89 o                         
   0   6  -6        156.76        171.31         7.26 o                         
   1   6  -6       1122.92       1127.68        28.00 o                         
   2   6  -6       1380.89       1394.15        36.02 o                         
   3   6  -6        107.86         98.35         5.44 o                         
   4   6  -6         82.98         87.09         6.17 o                         
   5   6  -6       2758.34       2734.26        80.20 o                         
   6   6  -6        392.21        380.85        17.43 o                         
  -6   7  -6        462.49        437.89        22.15 o                         
  -5   7  -6        298.73        294.76        12.34 o                         
  -4   7  -6        227.03        226.13        10.89 o                         
  -3   7  -6         84.38         93.62         5.81 o                         
  -2   7  -6       1342.30       1343.19        33.83 o                         
  -1   7  -6         64.55         67.13         5.44 o                         
   0   7  -6        488.13        495.71        15.98 o                         
   1   7  -6          3.89          6.89         2.54 o                         
   2   7  -6       1067.40       1057.87        29.81 o                         
   3   7  -6        761.55        777.13        23.62 o                         
   4   7  -6         13.62          9.43         6.17 o                         
   5   7  -6        636.22        603.65        28.69 o                         
   6   7  -6        319.72        308.19        18.15 o                         
   7   7  -6        753.42        721.39        30.88 o                         
  -7   8  -6         31.34         35.56        11.25 o                         
  -6   8  -6        132.84        127.01        10.89 o                         
  -5   8  -6        347.04        335.07        16.70 o                         
  -4   8  -6          1.37          4.72         4.72 o                         
  -3   8  -6        275.17        296.56        11.62 o                         
  -2   8  -6        894.76        898.62        26.89 o                         
  -1   8  -6        222.72        234.47        10.16 o                         
   0   8  -6       1977.89       2001.59        52.79 o                         
   1   8  -6         10.29          7.62         3.27 o                         
   2   8  -6         27.45         26.12         4.72 o                         
   3   8  -6       1039.66       1035.10        35.98 o                         
   4   8  -6        679.05        675.23        29.42 o                         
   5   8  -6        410.99        403.72        27.23 o                         
   6   8  -6        186.34        170.94        13.07 o                         
   7   8  -6         15.95         23.22         8.71 o                         
   8   8  -6         53.51         42.82        10.52 o                         
  -8   9  -6        604.81        670.68        42.12 o                         
  -7   9  -6         79.56         67.49        11.61 o                         
  -6   9  -6         42.77         52.61        11.61 o                         
  -5   9  -6          6.47          7.98         6.17 o                         
  -4   9  -6        311.12        317.62        13.79 o                         
  -3   9  -6        665.79        665.74        21.79 o                         
  -2   9  -6        154.87        166.58         9.44 o                         
  -1   9  -6         47.77         42.09         5.81 o                         
   0   9  -6        243.02        244.64        10.89 o                         
   1   9  -6       1226.01       1202.56        37.08 o                         
   2   9  -6        774.87        794.10        24.34 o                         
   3   9  -6        128.15        119.39        11.98 o                         
   4   9  -6        162.28        155.33        13.43 o                         
   5   9  -6         18.14         30.48         8.35 o                         
   6   9  -6        210.41        219.21        18.87 o                         
   7   9  -6        441.40        446.18        29.77 o                         
   8   9  -6        191.92        174.56        17.06 o                         
   9   9  -6          8.58          2.54        17.78 o                         
  -9  10  -6          3.38        -13.06        13.06 o                         
  -8  10  -6         14.06         40.27        14.51 o                         
  -7  10  -6         16.71         21.41         9.80 o                         
  -6  10  -6        157.72        159.31        17.78 o                         
  -5  10  -6         37.77         34.11         9.80 o                         
  -4  10  -6         56.45         49.35         6.89 o                         
  -3  10  -6         91.06         87.82         7.26 o                         
  -2  10  -6         20.25         18.14         4.72 o                         
  -1  10  -6       1167.39       1152.88        34.16 o                         
   0  10  -6         22.39         30.84         5.08 o                         
   1  10  -6        132.36        131.73         8.35 o                         
   2  10  -6         60.67         47.90         8.35 o                         
   3  10  -6        163.41        164.76        13.79 o                         
   4  10  -6        276.97        267.87        21.42 o                         
   5  10  -6        124.49        118.66        14.52 o                         
   6  10  -6        156.33        136.45        14.88 o                         
   7  10  -6          0.42          4.35         8.71 o                         
   8  10  -6        178.74        157.50        17.42 o                         
   9  10  -6         90.14         75.48        18.14 o                         
  -7  11  -6         29.18         32.29        11.61 o                         
  -6  11  -6        117.56        128.46        17.78 o                         
  -5  11  -6         22.32         34.47        10.89 o                         
  -4  11  -6        165.04        158.23        12.70 o                         
  -3  11  -6         86.47         65.68         8.71 o                         
  -2  11  -6         94.97         87.45         7.62 o                         
  -1  11  -6        198.36        210.50        12.34 o                         
   0  11  -6        122.84        124.83         9.44 o                         
   1  11  -6        506.53        492.34        23.96 o                         
   2  11  -6        225.57        222.12        15.97 o                         
   3  11  -6         67.33         55.52        10.89 o                         
   4  11  -6         24.25         23.95         9.07 o                         
   5  11  -6        193.90        181.10        16.69 o                         
   6  11  -6         76.46         67.13        11.97 o                         
   7  11  -6         92.17        104.51        12.70 o                         
  -6  12  -6         34.65         49.35        11.61 o                         
  -5  12  -6         64.35         64.59        15.97 o                         
  -4  12  -6          4.29          6.53         8.35 o                         
  -3  12  -6        191.23        187.99        15.24 o                         
  -2  12  -6        305.62        317.24        17.42 o                         
  -1  12  -6          9.10          3.99         6.17 o                         
   0  12  -6        205.47        180.01        12.70 o                         
   1  12  -6         24.89         17.78         7.98 o                         
   2  12  -6         63.51         65.68        10.89 o                         
   3  12  -6        340.64        328.50        21.78 o                         
   4  12  -6         30.22         23.95        10.52 o                         
   5  12  -6         25.58         26.85        12.70 o                         
   6  12  -6         92.51         91.81        15.97 o                         
  -3  13  -6         31.73         19.59        10.16 o                         
  -2  13  -6        106.71         88.54        13.43 o                         
  -1  13  -6         17.50         22.86        10.89 o                         
   0  13  -6        130.22        116.12        14.88 o                         
   1  13  -6          5.23         13.06        10.52 o                         
   2  13  -6         90.79         55.52        12.34 o                         
   3  13  -6         41.81         39.91        11.97 o                         
   0   1  -5       4772.94       4591.42        65.35 o                         
   1   1  -5       6345.33       6184.91        94.99 o                         
  -1   2  -5       3660.24       3717.89        62.06 o                         
   0   2  -5       4911.39       4889.07        79.68 o                         
   1   2  -5       1450.79       1448.84        24.43 o                         
   2   2  -5       2431.78       2378.05        40.58 o                         
  -2   3  -5       2775.18       2669.48        47.17 o                         
  -1   3  -5        615.54        609.95        14.18 o                         
   0   3  -5        265.72        275.61         6.90 o                         
   1   3  -5       3983.86       4020.95        73.06 o                         
   2   3  -5       4902.39       4849.82        90.49 o                         
   3   3  -5       4781.64       4842.69        87.07 o                         
  -3   4  -5       1234.02       1198.34        25.84 o                         
  -2   4  -5       2159.75       2160.53        42.69 o                         
  -1   4  -5        748.32        746.01        15.27 o                         
   0   4  -5        135.32        144.09         4.36 o                         
   1   4  -5       2754.61       2801.84        50.07 o                         
   2   4  -5        897.32        881.88        22.91 o                         
   3   4  -5       1279.13       1298.19        27.30 o                         
   4   4  -5       2914.85       2958.74        58.43 o                         
  -4   5  -5       2086.57       2114.91        48.46 o                         
  -3   5  -5        789.49        769.80        17.45 o                         
  -2   5  -5        276.48        265.03         7.26 o                         
  -1   5  -5        816.05        831.03        17.45 o                         
   0   5  -5         27.66         27.21         2.54 o                         
   1   5  -5         51.38         52.98         2.90 o                         
   2   5  -5       2256.50       2204.31        48.14 o                         
   3   5  -5       3902.25       3903.66        87.82 o                         
   4   5  -5       1237.27       1257.49        28.01 o                         
   5   5  -5       1063.20       1070.72        27.63 o                         
  -5   6  -5       1278.65       1249.91        33.46 o                         
  -4   6  -5        247.54        242.85         9.07 o                         
  -3   6  -5       1381.18       1354.17        28.74 o                         
  -2   6  -5       2591.35       2524.28        50.70 o                         
  -1   6  -5       1007.50        965.38        21.45 o                         
   0   6  -5        874.84        847.34        20.72 o                         
   1   6  -5        539.94        522.71        15.26 o                         
   2   6  -5        259.61        265.73         8.71 o                         
   3   6  -5       1181.04       1145.61        26.91 o                         
   4   6  -5        372.05        395.40        14.16 o                         
   5   6  -5       1484.05       1471.20        45.11 o                         
   6   6  -5       1688.80       1689.45        52.40 o                         
  -6   7  -5        377.95        354.33        19.24 o                         
  -5   7  -5        593.50        605.44        19.25 o                         
  -4   7  -5        774.62        784.78        21.80 o                         
  -3   7  -5       1233.10       1187.31        28.00 o                         
  -2   7  -5        429.93        416.50        13.44 o                         
  -1   7  -5        206.62        213.06         8.71 o                         
   0   7  -5       1414.63       1437.84        36.38 o                         
   1   7  -5       1458.84       1475.41        35.66 o                         
   2   7  -5        475.82        507.69        14.89 o                         
   3   7  -5         29.85         34.47         4.35 o                         
   4   7  -5       1552.16       1528.05        45.48 o                         
   5   7  -5        674.48        649.84        26.15 o                         
   6   7  -5        167.95        170.57        12.70 o                         
   7   7  -5        112.31        104.51        10.16 o                         
  -7   8  -5        388.03        393.89        22.14 o                         
  -6   8  -5         10.86          9.43         5.44 o                         
  -5   8  -5        221.87        202.17        10.89 o                         
  -4   8  -5        394.30        381.21        13.07 o                         
  -3   8  -5         91.21         89.63         5.81 o                         
  -2   8  -5        399.06        400.11        13.43 o                         
  -1   8  -5       1883.07       1889.33        49.87 o                         
   0   8  -5        202.69        203.98         9.07 o                         
   1   8  -5        577.00        584.75        18.52 o                         
   2   8  -5        667.83        670.56        22.52 o                         
   3   8  -5         68.01         78.02         5.81 o                         
   4   8  -5        157.05        149.89         9.80 o                         
   5   8  -5        235.10        198.54        16.33 o                         
   6   8  -5        468.46        457.12        23.96 o                         
   7   8  -5        369.93        384.44        20.69 o                         
   8   8  -5        287.43        275.86        18.15 o                         
  -8   9  -5          4.90         11.25         7.26 o                         
  -7   9  -5        232.40        205.43        15.61 o                         
  -6   9  -5         60.66         54.43         9.80 o                         
  -5   9  -5         61.18         59.87         6.17 o                         
  -4   9  -5         30.71         29.75         5.08 o                         
  -3   9  -5        264.60        256.99        10.89 o                         
  -2   9  -5        370.96        370.30        13.80 o                         
  -1   9  -5        649.24        659.23        18.89 o                         
   0   9  -5        495.78        491.30        15.98 o                         
   1   9  -5        705.62        723.94        24.34 o                         
   2   9  -5        503.51        506.55        18.52 o                         
   3   9  -5        354.16        351.05        16.70 o                         
   4   9  -5         11.25         11.61         8.35 o                         
   5   9  -5        172.44        158.96        16.69 o                         
   6   9  -5        126.94        115.40        11.98 o                         
   7   9  -5         95.18        101.24        11.61 o                         
   8   9  -5        179.04        188.35        16.69 o                         
   9   9  -5        263.91        234.47        20.33 o                         
  -9  10  -5        106.72        131.36        18.87 o                         
  -8  10  -5        126.12        135.72        18.14 o                         
  -7  10  -5        219.49        263.85        29.40 o                         
  -6  10  -5         41.43         41.73         9.43 o                         
  -5  10  -5         40.56         53.34         8.71 o                         
  -4  10  -5         52.95         53.70         7.26 o                         
  -3  10  -5        425.30        450.55        17.43 o                         
  -2  10  -5        190.62        172.39         8.71 o                         
  -1  10  -5        120.35        128.10         7.62 o                         
   0  10  -5        920.15        956.30        28.70 o                         
   1  10  -5        656.53        653.01        23.24 o                         
   2  10  -5        146.59        142.62        11.61 o                         
   3  10  -5        132.80        132.09        11.61 o                         
   4  10  -5         99.90        107.05        11.97 o                         
   5  10  -5         54.41         68.94        12.70 o                         
   6  10  -5        125.58        125.20        15.97 o                         
   7  10  -5         62.55         50.07        11.25 o                         
   8  10  -5        179.92        174.20        18.15 o                         
   9  10  -5        104.24        105.60        17.78 o                         
  -8  11  -5        112.80         82.74        13.79 o                         
  -7  11  -5          3.10          9.07        10.88 o                         
  -6  11  -5         25.17         43.54        12.34 o                         
  -5  11  -5        110.77        127.37        11.61 o                         
  -4  11  -5         96.73         71.12         8.35 o                         
  -3  11  -5         95.28         56.25         8.35 o                         
  -2  11  -5        568.69        577.72        23.60 o                         
  -1  11  -5        188.53        176.02        11.25 o                         
   0  11  -5        293.36        301.64        14.88 o                         
   1  11  -5         58.17         62.41         9.43 o                         
   2  11  -5         86.00         79.83        10.16 o                         
   3  11  -5        260.37        259.52        19.60 o                         
   4  11  -5        118.42        115.40        14.88 o                         
   5  11  -5          3.11         -1.45         8.71 o                         
   6  11  -5         22.41         20.68         9.43 o                         
   7  11  -5        148.52        146.97        17.06 o                         
   8  11  -5         98.61         78.02        13.06 o                         
  -6  12  -5         67.43         57.69        12.34 o                         
  -5  12  -5         81.88         99.42        12.34 o                         
  -4  12  -5        204.47        237.35        16.33 o                         
  -3  12  -5         43.06         34.83         7.62 o                         
  -2  12  -5         70.21         64.23         7.62 o                         
  -1  12  -5        262.07        244.63        13.07 o                         
   0  12  -5         20.80         19.96         6.53 o                         
   1  12  -5         83.50         72.21         9.43 o                         
   2  12  -5        272.39        261.33        18.87 o                         
   3  12  -5         44.96         60.23        10.89 o                         
   4  12  -5         46.10         47.90        10.16 o                         
   5  12  -5        197.72        186.90        18.15 o                         
   6  12  -5         50.85         52.25        12.70 o                         
  -4  13  -5         99.88         86.36        10.89 o                         
  -3  13  -5        126.04        138.98        15.97 o                         
  -2  13  -5          3.25          7.98         7.26 o                         
  -1  13  -5         66.19         97.97        13.79 o                         
   0  13  -5         12.75          9.43         7.26 o                         
   1  13  -5         71.66         48.62         9.80 o                         
   2  13  -5         20.08         22.86         9.80 o                         
   3  13  -5         30.49         21.77         9.07 o                         
   4  13  -5        131.58        108.87        15.97 o                         
   0   0  -4      34426.37      33154.96       873.13 o                         
   0   1  -4        912.78        941.42        15.30 o                         
   1   1  -4        274.93        290.61         6.54 o                         
  -1   2  -4       3726.44       3535.17        55.58 o                         
   0   2  -4       2087.86       2245.32        36.59 o                         
   1   2  -4      13675.60      14067.80       259.91 o                         
   2   2  -4       2475.42       2474.59        38.07 o                         
  -2   3  -4        719.19        721.12        14.18 o                         
  -1   3  -4       5091.41       5051.51        85.98 o                         
   0   3  -4        970.52        976.73        18.57 o                         
   1   3  -4       8914.64       9119.65       158.41 o                         
   2   3  -4         74.34         68.95         2.54 o                         
   3   3  -4       2178.81       2142.35        40.16 o                         
  -3   4  -4       1467.81       1444.41        29.86 o                         
  -2   4  -4       3863.31       3756.48        66.37 o                         
  -1   4  -4       2221.86       2239.62        40.17 o                         
   0   4  -4       2015.56       1929.01        35.77 o                         
   1   4  -4         14.12         17.78         1.81 o                         
   2   4  -4       3179.39       3140.43        62.22 o                         
   3   4  -4       8083.49       8220.80       172.94 o                         
   4   4  -4        400.85        419.83        11.62 o                         
  -4   5  -4       2024.73       2066.96        45.19 o                         
  -3   5  -4       2896.76       2837.31        54.42 o                         
  -2   5  -4        366.69        345.72         8.35 o                         
  -1   5  -4        202.39        208.01         5.45 o                         
   0   5  -4       7560.59       7563.65       160.88 o                         
   1   5  -4        791.92        765.65        18.90 o                         
   2   5  -4       1816.60       1766.44        38.63 o                         
   3   5  -4        217.39        202.56         6.53 o                         
   4   5  -4        143.61        147.35         5.81 o                         
   5   5  -4       1986.79       1993.67        48.81 o                         
  -5   6  -4        926.52        922.44        25.08 o                         
  -4   6  -4        245.01        230.87         7.62 o                         
  -3   6  -4       1338.87       1297.82        27.65 o                         
  -2   6  -4       1168.46       1154.91        24.37 o                         
  -1   6  -4       2270.80       2284.69        42.30 o                         
   0   6  -4       1289.44       1250.32        29.47 o                         
   1   6  -4       1071.05       1059.82        26.91 o                         
   2   6  -4       1029.30       1033.47        24.73 o                         
   3   6  -4        650.68        662.33        17.80 o                         
   4   6  -4       2401.30       2405.67        63.07 o                         
   5   6  -4         46.35         45.36         3.99 o                         
   6   6  -4        148.69        147.35         7.62 o                         
  -6   7  -4        416.36        381.96        18.15 o                         
  -5   7  -4       1371.44       1364.56        32.00 o                         
  -4   7  -4        624.64        623.32        17.44 o                         
  -3   7  -4        145.91        149.16         6.17 o                         
  -2   7  -4       1580.60       1583.93        38.22 o                         
  -1   7  -4       1136.13       1144.06        26.91 o                         
   0   7  -4         10.86         15.24         3.63 o                         
   1   7  -4       2255.43       2287.41        52.85 o                         
   2   7  -4       1118.48       1119.96        27.27 o                         
   3   7  -4        555.17        543.00        16.71 o                         
   4   7  -4       1324.80       1274.05        38.55 o                         
   5   7  -4         44.42         40.64         5.08 o                         
   6   7  -4       1818.96       1832.67        63.32 o                         
   7   7  -4        664.84        644.69        30.51 o                         
  -7   8  -4        195.95        186.55        13.43 o                         
  -6   8  -4        408.31        399.00        20.33 o                         
  -5   8  -4         49.86         53.34         5.81 o                         
  -4   8  -4       1726.69       1732.08        45.12 o                         
  -3   8  -4        520.82        506.97        16.71 o                         
  -2   8  -4        847.69        808.51        23.26 o                         
  -1   8  -4       1412.97       1408.11        38.19 o                         
   0   8  -4        350.25        355.43        12.34 o                         
   1   8  -4       1262.16       1300.09        34.55 o                         
   2   8  -4        478.15        466.27        14.89 o                         
   3   8  -4        591.78        614.54        20.34 o                         
   4   8  -4        481.55        473.51        19.25 o                         
   5   8  -4        411.35        426.24        19.97 o                         
   6   8  -4        351.03        357.94        19.97 o                         
   7   8  -4         50.24         54.07         8.71 o                         
   8   8  -4        385.01        386.99        23.60 o                         
  -8   9  -4         42.61         33.38         8.35 o                         
  -7   9  -4        280.13        264.61        17.06 o                         
  -6   9  -4        869.76        885.70        34.51 o                         
  -5   9  -4         85.44         74.39         7.26 o                         
  -4   9  -4        232.33        238.83        12.34 o                         
  -3   9  -4         84.10         85.64         7.26 o                         
  -2   9  -4        288.01        283.86        11.62 o                         
  -1   9  -4        610.44        633.05        20.34 o                         
   0   9  -4       1169.26       1208.40        33.81 o                         
   1   9  -4        533.60        531.29        18.16 o                         
   2   9  -4        107.33        101.61         7.26 o                         
   3   9  -4        554.90        546.54        21.79 o                         
   4   9  -4         36.77         35.92         7.26 o                         
   5   9  -4        467.53        458.94        22.51 o                         
   6   9  -4         61.18         58.06         9.80 o                         
   7   9  -4         47.28         35.20        10.16 o                         
   8   9  -4        146.44        138.26        14.52 o                         
   9   9  -4        171.19        150.61        14.15 o                         
  -9  10  -4        158.50        154.23        17.78 o                         
  -8  10  -4        190.56        154.60        14.52 o                         
  -7  10  -4         99.92         99.06        10.52 o                         
  -6  10  -4        121.28         93.26        11.61 o                         
  -5  10  -4        151.06        136.45        10.52 o                         
  -4  10  -4        244.72        235.56        13.79 o                         
  -3  10  -4        688.22        692.63        23.97 o                         
  -2  10  -4        337.35        320.54        12.71 o                         
  -1  10  -4         13.68         15.60         6.53 o                         
   0  10  -4        297.45        294.03        12.34 o                         
   1  10  -4        100.80         98.34         8.35 o                         
   2  10  -4       1118.04       1136.86        39.98 o                         
   3  10  -4        566.27        584.65        23.97 o                         
   4  10  -4         73.82         68.94         8.35 o                         
   5  10  -4         14.66         17.78        10.16 o                         
   6  10  -4        123.06        131.00        14.15 o                         
   7  10  -4        263.16        262.05        18.87 o                         
   8  10  -4         53.64         43.91         9.80 o                         
   9  10  -4         39.55         33.74         9.43 o                         
  -8  11  -4         44.46         39.55        15.24 o                         
  -7  11  -4        213.28        202.15        15.61 o                         
  -6  11  -4          7.10          5.44         7.26 o                         
  -5  11  -4        242.77        253.34        15.61 o                         
  -4  11  -4         83.02         80.56         9.07 o                         
  -3  11  -4        105.85        100.52         9.43 o                         
  -2  11  -4        150.24        132.46         9.07 o                         
  -1  11  -4        340.47        352.12        14.16 o                         
   0  11  -4        499.83        526.84        20.70 o                         
   1  11  -4        353.14        349.22        16.34 o                         
   2  11  -4         91.00         99.43        10.16 o                         
   3  11  -4         35.81         36.28        12.70 o                         
   4  11  -4        422.34        416.77        26.86 o                         
   5  11  -4         40.80         29.75        10.52 o                         
   6  11  -4        134.96        132.09        15.24 o                         
   7  11  -4         51.44         42.82        10.16 o                         
   8  11  -4         56.56         49.71        13.43 o                         
  -7  12  -4         87.08         62.05        12.34 o                         
  -6  12  -4          2.29          5.81         8.71 o                         
  -5  12  -4         99.71        104.51        10.89 o                         
  -4  12  -4         29.49         35.56         7.62 o                         
  -3  12  -4        336.58        349.56        16.33 o                         
  -2  12  -4         81.09         80.56         8.35 o                         
  -1  12  -4        184.23        182.18        14.52 o                         
   0  12  -4          5.20         11.61         7.98 o                         
   1  12  -4        219.23        231.92        15.61 o                         
   2  12  -4         97.02         81.65         8.71 o                         
   3  12  -4         49.78         38.46         9.43 o                         
   4  12  -4        162.23        168.02        15.24 o                         
   5  12  -4         47.92         43.90         9.80 o                         
   6  12  -4        155.00        161.49        16.33 o                         
   7  12  -4         96.64         89.99        15.97 o                         
  -5  13  -4          8.61         -1.09         9.07 o                         
  -4  13  -4         55.23         50.44         7.98 o                         
  -3  13  -4        106.51         98.70        11.61 o                         
  -2  13  -4        141.03        146.97        11.61 o                         
  -1  13  -4        204.62        261.67        19.60 o                         
   0  13  -4          9.12          5.81         7.62 o                         
   1  13  -4         29.22         30.84        10.89 o                         
   2  13  -4         73.54         68.94        10.89 o                         
   3  13  -4        164.28        141.53        14.15 o                         
   4  13  -4         38.89         37.01         9.80 o                         
   5  13  -4          3.18          7.62         8.71 o                         
   0  14  -4        161.94        122.30        16.69 o                         
   0   1  -3       2129.30       2300.06        34.53 o                         
   1   1  -3       1012.15        966.76        14.96 o                         
  -1   2  -3       3868.99       4025.03        59.82 o                         
   0   2  -3        560.92        581.00         9.82 o                         
   1   2  -3       4092.09       4051.20        58.40 o                         
   2   2  -3       6171.51       6353.87        96.30 o                         
  -2   3  -3        211.52        213.86         5.08 o                         
  -1   3  -3       4554.84       4359.01        64.22 o                         
   0   3  -3       8065.54       8228.46       120.85 o                         
   1   3  -3        550.80        575.56        13.82 o                         
   2   3  -3       6598.98       6452.23       107.99 o                         
   3   3  -3       1265.77       1289.82        25.86 o                         
  -3   4  -3       1677.79       1655.54        35.36 o                         
  -2   4  -3       5561.36       5525.96        97.37 o                         
  -1   4  -3       6920.73       6819.77       117.89 o                         
   0   4  -3       8509.69       8466.72       154.31 o                         
   1   4  -3       2103.09       2098.32        39.45 o                         
   2   4  -3        497.14        452.39        10.54 o                         
   3   4  -3        933.35        908.30        18.55 o                         
   4   4  -3       2346.06       2262.64        43.43 o                         
  -4   5  -3        313.33        318.79         9.44 o                         
  -3   5  -3        334.32        356.22         9.08 o                         
  -2   5  -3       3755.87       3676.24        68.87 o                         
  -1   5  -3       1479.97       1490.62        28.78 o                         
   0   5  -3       3947.29       3841.61        72.98 o                         
   1   5  -3       4079.02       3954.21        84.37 o                         
   2   5  -3       4631.87       4593.13        88.48 o                         
   3   5  -3       1267.37       1241.41        25.11 o                         
   4   5  -3         34.78         34.11         2.54 o                         
   5   5  -3         63.19         66.77         3.27 o                         
  -5   6  -3        360.41        384.14        13.43 o                         
  -4   6  -3        608.66        618.66        15.62 o                         
  -3   6  -3        382.14        393.27        10.17 o                         
  -2   6  -3       2638.46       2568.88        51.83 o                         
  -1   6  -3       2994.20       2945.99        57.73 o                         
   0   6  -3       4463.62       4333.52        90.20 o                         
   1   6  -3       1072.64       1051.21        25.46 o                         
   2   6  -3        473.70        467.10        11.99 o                         
   3   6  -3        279.08        279.91         8.71 o                         
   4   6  -3        581.75        561.96        13.44 o                         
   5   6  -3        461.48        453.57        15.25 o                         
   6   6  -3         27.36         27.58         4.72 o                         
  -6   7  -3       1365.41       1473.18        42.55 o                         
  -5   7  -3        393.41        395.03        13.07 o                         
  -4   7  -3       1295.15       1299.88        31.28 o                         
  -3   7  -3       1081.75       1084.24        27.63 o                         
  -2   7  -3         67.42         65.68         4.35 o                         
  -1   7  -3       1120.23       1071.74        26.18 o                         
   0   7  -3       1157.19       1167.50        28.73 o                         
   1   7  -3         21.16         24.31         3.27 o                         
   2   7  -3       1687.06       1699.83        41.50 o                         
   3   7  -3       1500.20       1486.13        35.66 o                         
   4   7  -3         44.09         47.90         3.99 o                         
   5   7  -3        603.38        613.83        18.89 o                         
   6   7  -3         72.86         77.29         7.62 o                         
   7   7  -3        189.55        226.47        12.70 o                         
  -7   8  -3         60.23         60.23         8.71 o                         
  -6   8  -3       1062.78       1103.75        34.89 o                         
  -5   8  -3        560.50        557.82        19.97 o                         
  -4   8  -3        207.06        235.20         9.44 o                         
  -3   8  -3        709.68        707.68        20.34 o                         
  -2   8  -3       1012.94       1032.34        27.63 o                         
  -1   8  -3        464.98        472.81        14.16 o                         
   0   8  -3        279.64        276.26        10.89 o                         
   1   8  -3        637.11        641.88        18.89 o                         
   2   8  -3        391.72        383.06        13.80 o                         
   3   8  -3        552.38        562.21        17.80 o                         
   4   8  -3        519.66        510.59        21.43 o                         
   5   8  -3        977.09        945.60        34.52 o                         
   6   8  -3        438.46        431.70        21.06 o                         
   7   8  -3        403.92        401.89        20.33 o                         
   8   8  -3         38.87         46.81         9.07 o                         
  -8   9  -3         71.51         53.70        10.16 o                         
  -7   9  -3        322.56        309.27        19.60 o                         
  -6   9  -3        167.46        162.95        10.89 o                         
  -5   9  -3        978.27        968.39        36.34 o                         
  -4   9  -3        834.85        907.55        24.71 o                         
  -3   9  -3        516.29        514.20        17.07 o                         
  -2   9  -3        182.31        174.57         9.07 o                         
  -1   9  -3         98.07         96.16         6.53 o                         
   0   9  -3          8.05          9.80         4.72 o                         
   1   9  -3        163.26        154.24         8.35 o                         
   2   9  -3         24.48         30.84         5.08 o                         
   3   9  -3       1025.17       1087.41        34.53 o                         
   4   9  -3       1260.95       1310.26        44.35 o                         
   5   9  -3        265.46        279.49        16.33 o                         
   6   9  -3        114.20        138.26        10.16 o                         
   7   9  -3        393.11        413.49        22.51 o                         
   8   9  -3         56.17         39.91         8.71 o                         
   9   9  -3         51.95         53.70         9.80 o                         
  -9  10  -3         24.44         40.64        11.25 o                         
  -8  10  -3         29.09         34.83         9.43 o                         
  -7  10  -3        125.26        117.58        11.25 o                         
  -6  10  -3         63.04         55.88         9.07 o                         
  -5  10  -3        360.74        317.28        18.51 o                         
  -4  10  -3        564.10        573.02        22.15 o                         
  -3  10  -3         18.54         21.41         3.99 o                         
  -2  10  -3        385.64        400.44        15.97 o                         
  -1  10  -3        219.83        233.01        11.61 o                         
   0  10  -3        266.19        260.98        11.98 o                         
   1  10  -3        476.46        510.52        18.15 o                         
   2  10  -3        570.18        586.85        22.88 o                         
   3  10  -3        304.25        285.68        14.52 o                         
   4  10  -3        273.12        315.42        16.70 o                         
   5  10  -3        466.97        474.17        20.70 o                         
   6  10  -3        129.66        107.05        11.98 o                         
   7  10  -3        225.04        194.53        17.06 o                         
   8  10  -3         60.72         59.87        10.16 o                         
   9  10  -3          2.59          4.72         9.07 o                         
  10  10  -3         82.50         67.49        19.59 o                         
  -8  11  -3         52.70         50.80        11.97 o                         
  -7  11  -3        155.23        161.85        13.43 o                         
  -6  11  -3        391.09        433.08        21.06 o                         
  -5  11  -3         41.01         35.92         7.26 o                         
  -4  11  -3        177.68        171.66        13.07 o                         
  -3  11  -3        346.17        311.82        17.06 o                         
  -2  11  -3         91.62         77.29         9.07 o                         
  -1  11  -3         98.87         97.25         8.71 o                         
   0  11  -3        101.93         95.80         8.35 o                         
   1  11  -3         24.16         25.76         6.17 o                         
   2  11  -3        152.21        130.28        11.25 o                         
   3  11  -3        523.98        553.36        26.14 o                         
   4  11  -3         45.75         42.45         7.98 o                         
   5  11  -3        218.38        208.69        17.78 o                         
   6  11  -3        239.22        244.26        18.15 o                         
   7  11  -3         13.22          9.80         8.35 o                         
   8  11  -3         58.42         59.87        10.89 o                         
  -7  12  -3         31.09         22.13         8.35 o                         
  -6  12  -3         75.44         53.34        10.89 o                         
  -5  12  -3         76.65         79.47        10.16 o                         
  -4  12  -3         70.52         74.75         8.35 o                         
  -3  12  -3         98.00         77.66        10.52 o                         
  -2  12  -3         82.05         78.74        10.89 o                         
  -1  12  -3        241.35        250.07        16.70 o                         
   0  12  -3        263.95        286.74        17.42 o                         
   1  12  -3        147.01        136.81        12.70 o                         
   2  12  -3         50.07         51.89         9.43 o                         
   3  12  -3         31.53         33.74         8.35 o                         
   4  12  -3        161.48        172.02        14.15 o                         
   5  12  -3         97.67        100.52        14.88 o                         
   6  12  -3          7.22          5.81        10.88 o                         
   7  12  -3        125.94         96.53        15.97 o                         
  -5  13  -3         21.22         44.27        10.89 o                         
  -4  13  -3         96.12        106.68        13.06 o                         
  -3  13  -3         36.45         45.36         9.80 o                         
  -2  13  -3        233.67        241.72        16.70 o                         
  -1  13  -3        207.60        231.55        15.61 o                         
   0  13  -3         46.13         46.44        11.61 o                         
   1  13  -3        124.04        132.45        14.88 o                         
   2  13  -3         53.99         44.63        10.16 o                         
   3  13  -3          5.49         17.05         9.80 o                         
   4  13  -3         68.25         43.54        11.61 o                         
   5  13  -3         10.54         16.33        10.16 o                         
  -2  14  -3        120.20         53.71        13.06 o                         
  -1  14  -3        127.85        121.20        15.24 o                         
   0  14  -3         56.05         62.05        13.06 o                         
   1  14  -3         90.47         99.43        12.70 o                         
   2  14  -3         76.39         95.80        18.51 o                         
   0   1  -2       1928.89       1954.98        29.84 o                         
   1   1  -2       3319.41       3404.02        51.23 o                         
  -1   2  -2      12828.29      12812.67       206.87 o                         
   0   2  -2      10978.45      10920.94       186.56 o                         
   1   2  -2      11448.36      12100.49       195.49 o                         
   2   2  -2       5556.70       5630.92        84.45 o                         
  -2   3  -2       5905.76       5764.29        88.28 o                         
  -1   3  -2       2997.90       3114.51        47.03 o                         
   0   3  -2       3266.17       3287.54        48.95 o                         
   1   3  -2       1810.90       1891.98        29.25 o                         
   2   3  -2       1976.32       1936.32        29.61 o                         
   3   3  -2       3092.23       2978.15        57.55 o                         
  -3   4  -2       5738.54       5646.23       110.27 o                         
  -2   4  -2        363.01        369.42         9.08 o                         
  -1   4  -2       1935.91       1968.87        33.60 o                         
   0   4  -2       3802.15       3745.69        59.92 o                         
   1   4  -2      15223.36      15115.63       315.25 o                         
   2   4  -2       3192.48       3189.23        50.94 o                         
   3   4  -2        373.25        395.91         8.72 o                         
   4   4  -2         74.04         73.30         3.27 o                         
  -4   5  -2        873.47        882.73        19.27 o                         
  -3   5  -2       5186.38       5104.17       100.34 o                         
  -2   5  -2       1030.32        999.82        21.47 o                         
  -1   5  -2      11188.56      10710.93       205.05 o                         
   0   5  -2         48.54         53.71         2.54 o                         
   1   5  -2        207.12        214.92         5.81 o                         
   2   5  -2        351.48        357.00         8.35 o                         
   3   5  -2       2741.33       2665.82        50.05 o                         
   4   5  -2        718.01        705.06        15.99 o                         
   5   5  -2        150.87        145.18         5.81 o                         
  -5   6  -2         18.42         23.58         3.27 o                         
  -4   6  -2       1076.16       1058.21        23.64 o                         
  -3   6  -2       1702.50       1645.11        34.96 o                         
  -2   6  -2         75.88         81.65         3.63 o                         
  -1   6  -2        450.23        468.20        11.26 o                         
   0   6  -2       2215.23       2148.68        41.95 o                         
   1   6  -2       5537.61       5421.53       104.06 o                         
   2   6  -2       4836.43       4827.36        86.60 o                         
   3   6  -2         77.57         86.00         3.99 o                         
   4   6  -2        204.63        197.46         6.17 o                         
   5   6  -2        924.44        902.53        23.63 o                         
   6   6  -2       1302.02       1358.74        37.46 o                         
  -6   7  -2        107.86        103.79         6.89 o                         
  -5   7  -2        530.12        548.76        16.71 o                         
  -4   7  -2       1300.97       1365.43        31.64 o                         
  -3   7  -2        523.63        498.68        15.25 o                         
  -2   7  -2       3619.80       3572.16        78.23 o                         
  -1   7  -2        637.40        650.34        16.71 o                         
   0   7  -2       2694.08       2633.67        53.28 o                         
   1   7  -2        322.99        326.04        10.17 o                         
   2   7  -2       1134.14       1154.33        24.73 o                         
   3   7  -2        805.15        814.04        18.90 o                         
   4   7  -2         17.04         16.69         2.54 o                         
   5   7  -2        753.87        734.63        23.62 o                         
   6   7  -2        579.27        581.10        22.15 o                         
   7   7  -2        593.37        576.72        20.34 o                         
  -7   8  -2        529.57        505.46        18.52 o                         
  -6   8  -2        354.17        390.62        15.97 o                         
  -5   8  -2       2280.40       2256.64        68.11 o                         
  -4   8  -2        110.89        107.42         5.81 o                         
  -3   8  -2         10.00         10.88         2.90 o                         
  -2   8  -2        705.01        699.00        19.98 o                         
  -1   8  -2        635.39        625.91        17.07 o                         
   0   8  -2       1046.43       1063.40        24.72 o                         
   1   8  -2        221.24        213.07         8.71 o                         
   2   8  -2        252.15        253.37         8.35 o                         
   3   8  -2       1066.35       1070.59        26.90 o                         
   4   8  -2       2275.98       2338.96        63.38 o                         
   5   8  -2        848.17        834.96        31.61 o                         
   6   8  -2        336.95        365.20        15.97 o                         
   7   8  -2         32.55         36.65         7.26 o                         
   8   8  -2        174.19        163.31        13.43 o                         
  -8   9  -2        176.18        157.87        14.52 o                         
  -7   9  -2        249.33        293.63        15.97 o                         
  -6   9  -2        106.19        113.95         7.62 o                         
  -5   9  -2        344.48        346.69        15.25 o                         
  -4   9  -2        438.32        422.99        17.79 o                         
  -3   9  -2       2018.93       2088.89        56.06 o                         
  -2   9  -2        119.42        122.30         6.90 o                         
  -1   9  -2        315.64        311.84        11.98 o                         
   0   9  -2          9.34          9.80         2.90 o                         
   1   9  -2        586.23        577.48        18.89 o                         
   2   9  -2       2394.53       2418.26        65.21 o                         
   3   9  -2         78.99         70.76         6.53 o                         
   4   9  -2         40.07         48.62         7.26 o                         
   5   9  -2         46.10         42.82         7.98 o                         
   6   9  -2        982.77       1024.68        37.43 o                         
   7   9  -2         36.11         37.37         7.62 o                         
   8   9  -2        139.56        118.30        11.98 o                         
   9   9  -2         95.24         83.46        11.25 o                         
  -9  10  -2          8.89         19.23         9.80 o                         
  -8  10  -2        179.58        161.86        13.06 o                         
  -7  10  -2         86.44         84.91         9.43 o                         
  -6  10  -2        820.27        711.61        28.33 o                         
  -5  10  -2        683.20        682.80        26.88 o                         
  -4  10  -2        426.78        441.12        17.06 o                         
  -3  10  -2         97.03         99.43         9.80 o                         
  -2  10  -2        318.21        329.97        14.16 o                         
  -1  10  -2        105.36         98.71         6.89 o                         
   0  10  -2         70.65         58.42         6.17 o                         
   1  10  -2         77.26         71.49         6.53 o                         
   2  10  -2          3.48          5.81         5.44 o                         
   3  10  -2        230.97        214.87        14.52 o                         
   4  10  -2        895.88        865.42        32.70 o                         
   5  10  -2        485.37        513.40        22.87 o                         
   6  10  -2         70.12         75.11         9.43 o                         
   7  10  -2          5.74          6.89         9.07 o                         
   8  10  -2        127.60        116.85        13.43 o                         
   9  10  -2         30.69         28.66         9.07 o                         
  10  10  -2         73.30         67.85        10.52 o                         
  -9  11  -2         63.67         43.18        11.61 o                         
  -8  11  -2        202.05        177.47        17.78 o                         
  -7  11  -2         38.95         45.72         8.71 o                         
  -6  11  -2         35.62         34.47         8.35 o                         
  -5  11  -2         37.00         40.64         9.43 o                         
  -4  11  -2        361.16        378.26        18.88 o                         
  -3  11  -2        157.85        132.46        10.16 o                         
  -2  11  -2         75.99         72.94         7.62 o                         
  -1  11  -2        132.86        146.97         8.35 o                         
   0  11  -2        268.88        279.12        13.43 o                         
   1  11  -2        537.42        536.68        21.42 o                         
   2  11  -2        179.65        162.59        11.98 o                         
   3  11  -2        460.39        470.54        23.96 o                         
   4  11  -2         24.26         25.04         9.43 o                         
   5  11  -2        136.49        146.97        11.98 o                         
   6  11  -2        144.31        138.63        13.43 o                         
   7  11  -2        127.43        140.80        18.51 o                         
   8  11  -2         87.94         90.72        14.15 o                         
   9  11  -2         83.02         89.63        12.70 o                         
  -7  12  -2        300.67        331.75        21.05 o                         
  -6  12  -2         45.51         33.38         9.07 o                         
  -5  12  -2        299.92        292.19        16.33 o                         
  -4  12  -2         40.88         50.80        10.52 o                         
  -3  12  -2         71.01         78.02        10.16 o                         
  -2  12  -2        684.38        664.96        32.69 o                         
  -1  12  -2          3.54          3.99         8.35 o                         
   0  12  -2        124.64        119.39        11.61 o                         
   1  12  -2         45.33         38.46         8.71 o                         
   2  12  -2        343.26        357.92        18.51 o                         
   3  12  -2        144.11        124.47        11.98 o                         
   4  12  -2         11.84         16.69         6.17 o                         
   5  12  -2        355.73        327.42        21.78 o                         
   6  12  -2         85.27         95.07        12.34 o                         
   7  12  -2         85.32        107.05        14.88 o                         
  -5  13  -2         70.06         84.55        12.70 o                         
  -4  13  -2         41.51         41.73         8.71 o                         
  -3  13  -2         28.57         36.28         9.43 o                         
  -2  13  -2          8.10         15.60         9.07 o                         
  -1  13  -2          9.12         13.79         7.98 o                         
   0  13  -2        436.99        454.88        26.86 o                         
   1  13  -2         43.65         53.70        10.16 o                         
   2  13  -2         57.14         35.92        10.52 o                         
   3  13  -2         58.13         47.17         7.98 o                         
   4  13  -2         10.54         33.02        10.16 o                         
   5  13  -2         68.52         56.24        11.97 o                         
  -2  14  -2        155.40        138.26        13.79 o                         
  -1  14  -2        132.41        118.30        15.24 o                         
   0  14  -2          6.56         17.05        13.06 o                         
   1  14  -2         74.43         58.42        12.34 o                         
   2  14  -2         33.91         17.78         9.80 o                         
   0   1  -1       2738.78       2816.22        47.53 o                         
   1   1  -1      12527.64      11579.64       251.09 o                         
  -1   2  -1       3631.82       3644.76        54.17 o                         
   0   2  -1       4013.97       4200.71        59.64 o                         
   1   2  -1       1072.07       1108.93        16.80 o                         
   2   2  -1       5065.42       5431.86        84.45 o                         
  -2   3  -1       8517.10       8738.83       139.18 o                         
  -1   3  -1       1349.54       1337.96        20.81 o                         
   0   3  -1        469.70        386.92         8.36 o                         
   1   3  -1        742.00        747.77        12.38 o                         
   2   3  -1      14919.76      15061.39       293.88 o                         
   3   3  -1        226.32        214.60         5.08 o                         
  -3   4  -1       3828.52       3846.76        78.89 o                         
  -2   4  -1       5112.51       5082.32        87.07 o                         
  -1   4  -1        959.32        934.57        16.75 o                         
   0   4  -1       2716.55       2714.20        41.41 o                         
   1   4  -1        110.79        113.97         3.27 o                         
   2   4  -1          9.36         11.25         1.09 o                         
   3   4  -1        296.03        303.59         6.90 o                         
   4   4  -1       4901.81       4939.62        94.46 o                         
  -4   5  -1       2578.30       2575.00        58.04 o                         
  -3   5  -1        594.58        612.67        14.54 o                         
  -2   5  -1        553.28        532.36        12.72 o                         
  -1   5  -1       1750.64       1711.10        31.36 o                         
   0   5  -1       1515.42       1491.39        26.24 o                         
   1   5  -1       1560.89       1503.86        26.24 o                         
   2   5  -1       4943.90       4782.40        81.28 o                         
   3   5  -1       5412.00       5525.84       100.43 o                         
   4   5  -1       1031.47       1018.40        20.73 o                         
   5   5  -1        982.58       1011.90        24.00 o                         
  -5   6  -1       1047.02       1049.65        26.54 o                         
  -4   6  -1       1012.34       1011.56        23.27 o                         
  -3   6  -1       2581.28       2594.81        52.19 o                         
  -2   6  -1       5493.61       5372.59       104.39 o                         
  -1   6  -1        344.76        362.05         9.08 o                         
   0   6  -1       3879.93       3826.98        72.54 o                         
   1   6  -1        108.14        113.96         3.99 o                         
   2   6  -1        421.66        419.49        10.53 o                         
   3   6  -1        680.41        689.35        15.63 o                         
   4   6  -1       1657.35       1666.88        33.50 o                         
   5   6  -1        228.71        245.74         7.26 o                         
   6   6  -1       1322.31       1360.64        36.73 o                         
  -6   7  -1        607.36        630.16        20.70 o                         
  -5   7  -1        272.97        270.44        10.53 o                         
  -4   7  -1       1607.37       1634.14        38.94 o                         
  -3   7  -1         43.79         39.19         3.27 o                         
  -2   7  -1       1089.28       1059.34        24.00 o                         
  -1   7  -1         36.74         41.00         3.27 o                         
   0   7  -1       2228.44       2228.75        45.21 o                         
   1   7  -1        565.24        545.27        13.44 o                         
   2   7  -1       1563.67       1556.93        33.85 o                         
   3   7  -1       1277.21       1310.65        30.19 o                         
   4   7  -1        850.53        848.95        22.17 o                         
   5   7  -1       1855.34       1905.82        50.60 o                         
   6   7  -1        113.40        114.31         7.98 o                         
   7   7  -1        252.19        282.39        11.98 o                         
  -7   8  -1        100.25         99.79         7.62 o                         
  -6   8  -1        246.86        252.63        11.98 o                         
  -5   8  -1        130.53        126.65         7.62 o                         
  -4   8  -1        364.21        392.47        14.16 o                         
  -3   8  -1        798.63        811.01        23.25 o                         
  -2   8  -1       1166.83       1174.88        29.09 o                         
  -1   8  -1       2411.39       2425.46        53.22 o                         
   0   8  -1        627.44        643.35        17.44 o                         
   1   8  -1       1243.45       1273.30        30.55 o                         
   2   8  -1        133.82        135.73         6.17 o                         
   3   8  -1        307.41        295.51        10.53 o                         
   4   8  -1         41.69         34.83         3.99 o                         
   5   8  -1        752.13        783.61        26.88 o                         
   6   8  -1         38.74         45.36         5.44 o                         
   7   8  -1        945.22        958.89        35.97 o                         
   8   8  -1         82.88        101.24         8.35 o                         
  -8   9  -1         51.11         50.07         9.43 o                         
  -7   9  -1        490.37        531.92        19.61 o                         
  -6   9  -1         41.43         45.36         6.17 o                         
  -5   9  -1        589.97        602.49        21.06 o                         
  -4   9  -1        627.04        584.38        22.16 o                         
  -3   9  -1        424.83        409.92        14.89 o                         
  -2   9  -1          7.28          8.71         2.90 o                         
  -1   9  -1        496.90        482.61        15.62 o                         
   0   9  -1        210.56        212.33         8.71 o                         
   1   9  -1        140.53        151.70         6.90 o                         
   2   9  -1        864.08        889.52        25.44 o                         
   3   9  -1        778.87        806.16        26.52 o                         
   4   9  -1        230.37        238.10        13.43 o                         
   5   9  -1        272.73        291.84        15.97 o                         
   6   9  -1        505.58        536.30        22.15 o                         
   7   9  -1         99.36        100.15        10.89 o                         
   8   9  -1        125.60        132.82        13.43 o                         
   9   9  -1        218.83        248.25        18.87 o                         
  -9  10  -1         59.55         53.34        10.16 o                         
  -8  10  -1        198.55        221.02        14.15 o                         
  -7  10  -1         13.50         22.86         7.26 o                         
  -6  10  -1         68.17         72.57         7.26 o                         
  -5  10  -1         86.22         86.00         7.62 o                         
  -4  10  -1        150.91        158.23         9.44 o                         
  -3  10  -1        378.41        319.84        16.34 o                         
  -2  10  -1        741.83        773.00        26.52 o                         
  -1  10  -1        185.26        191.99         9.80 o                         
   0  10  -1       1024.09       1023.40        31.62 o                         
   1  10  -1        743.35        769.38        24.70 o                         
   2  10  -1         56.07         51.16         6.89 o                         
   3  10  -1         18.52         21.77         7.26 o                         
   4  10  -1         41.87         35.20         7.62 o                         
   5  10  -1        274.24        276.59        15.97 o                         
   6  10  -1         39.97         42.45         7.98 o                         
   7  10  -1        239.20        232.29        15.61 o                         
   8  10  -1        192.05        198.88        15.97 o                         
   9  10  -1        161.59        132.82        13.43 o                         
  10  10  -1         86.40         68.94        11.25 o                         
  -9  11  -1          8.05          8.35        10.16 o                         
  -8  11  -1        112.06        117.57        11.97 o                         
  -7  11  -1        138.87        151.33        11.61 o                         
  -6  11  -1        341.93        368.08        17.06 o                         
  -5  11  -1        248.53        212.33        14.16 o                         
  -4  11  -1        367.09        372.09        18.51 o                         
  -3  11  -1        218.93        217.04        13.07 o                         
  -2  11  -1         19.97         14.51         6.53 o                         
  -1  11  -1        584.06        592.28        23.97 o                         
   0  11  -1         13.50         14.15         6.89 o                         
   1  11  -1        148.53        161.86        10.16 o                         
   2  11  -1         13.85          9.80         5.08 o                         
   3  11  -1        432.74        479.60        21.06 o                         
   4  11  -1         57.41         67.49         7.98 o                         
   5  11  -1        304.71        300.18        17.42 o                         
   6  11  -1        155.15        182.18        11.98 o                         
   7  11  -1         68.66         78.74        11.61 o                         
   8  11  -1         94.68         87.81        12.70 o                         
   9  11  -1          7.94          6.53        10.16 o                         
  -7  12  -1         67.24         56.61        13.06 o                         
  -6  12  -1          6.59          8.71         8.71 o                         
  -5  12  -1        103.88        117.57        12.70 o                         
  -4  12  -1         72.68         75.11         9.07 o                         
  -3  12  -1        317.62        293.65        17.79 o                         
  -2  12  -1         35.65         30.12         8.35 o                         
  -1  12  -1        320.71        340.85        19.24 o                         
   0  12  -1         74.50         73.66        11.25 o                         
   1  12  -1        369.01        386.97        17.79 o                         
   2  12  -1        119.01        103.79        10.52 o                         
   3  12  -1          1.69          2.18         7.98 o                         
   4  12  -1        182.84        207.95        12.70 o                         
   5  12  -1         25.21         27.21         6.89 o                         
   6  12  -1         29.17         16.33         8.71 o                         
   7  12  -1          0.59          1.09         9.80 o                         
  -6  13  -1         97.65         71.85        17.78 o                         
  -5  13  -1         38.66         38.10         9.43 o                         
  -4  13  -1        173.48        186.17        13.43 o                         
  -3  13  -1         89.60        119.75        11.97 o                         
  -2  13  -1         39.61         42.09         8.71 o                         
  -1  13  -1         11.59         10.16         7.98 o                         
   0  13  -1         67.02         75.84        14.51 o                         
   1  13  -1         39.02         63.86        13.43 o                         
   2  13  -1         62.87         74.39        12.70 o                         
   3  13  -1         66.50         46.81         8.71 o                         
   4  13  -1        145.39        141.17        11.98 o                         
   5  13  -1         25.15         31.93        10.89 o                         
   6  13  -1        162.42        146.61        16.69 o                         
  -3  14  -1         28.46         30.84         9.07 o                         
  -2  14  -1         66.13         53.34        10.89 o                         
  -1  14  -1         47.94         58.78        13.06 o                         
   0  14  -1         44.07         28.66        12.70 o                         
   1  14  -1         87.83         80.92        15.97 o                         
   2  14  -1         93.89        100.51        14.88 o                         
   3  14  -1        101.61         92.53        14.88 o                         
   0   1   0        112.74        115.93         3.27 o                         
   1   1   0       2250.71       2281.20        39.73 o                         
  -1   2   0      13196.16      13243.91       259.62 o                         
   0   2   0       2779.42       2780.50        38.88 o                         
   1   2   0      24817.62      24931.74       482.44 o                         
   2   2   0       5541.28       5994.30        89.21 o                         
  -2   3   0        624.28        632.59        11.64 o                         
  -1   3   0       5790.25       5986.71        86.82 o                         
   0   3   0         84.04         94.74         2.54 o                         
   1   3   0        584.67        560.29         9.10 o                         
   2   3   0       1054.82       1065.17        17.49 o                         
   3   3   0       1742.13       1686.56        29.20 o                         
  -3   4   0       2199.72       2206.72        43.83 o                         
  -2   4   0       5887.16       5957.56       102.84 o                         
  -1   4   0        316.36        386.49         7.63 o                         
   0   4   0        186.46        175.73         3.99 o                         
   1   4   0       1017.61       1040.06        17.48 o                         
   2   4   0       1780.09       1821.31        32.48 o                         
   3   4   0      18847.85      18993.11       394.80 o                         
   4   4   0          2.67          3.27         1.09 o                         
  -4   5   0       3155.92       3195.31        64.34 o                         
  -3   5   0       4978.18       4804.11        87.84 o                         
  -2   5   0        228.65        234.54         6.54 o                         
  -1   5   0         70.75         71.13         2.90 o                         
   0   5   0        145.74        141.20         3.99 o                         
   1   5   0       2041.53       2067.45        35.41 o                         
   2   5   0        426.61        451.53        10.17 o                         
   3   5   0       3196.78       3325.13        59.63 o                         
   4   5   0        433.29        451.10        10.90 o                         
   5   5   0       4958.44       5034.86       103.42 o                         
  -5   6   0       1484.75       1485.44        35.30 o                         
  -4   6   0        156.70        162.24         5.81 o                         
  -3   6   0       1374.32       1347.04        27.30 o                         
  -2   6   0        931.33        999.29        20.73 o                         
  -1   6   0          2.07          5.44         1.81 o                         
   0   6   0       1160.59       1174.29        24.02 o                         
   1   6   0        791.11        759.45        15.63 o                         
   2   6   0        942.00        912.04        19.27 o                         
   3   6   0        529.82        543.45        12.35 o                         
   4   6   0       8758.24       8973.30       175.92 o                         
   5   6   0          3.99          6.53         2.54 o                         
   6   6   0        124.82        113.95         6.90 o                         
  -6   7   0        203.67        201.44         9.07 o                         
  -5   7   0         74.80         71.12         5.44 o                         
  -4   7   0       1469.17       1473.99        37.84 o                         
  -3   7   0        302.63        321.66         9.80 o                         
  -2   7   0       2635.32       2633.51        54.00 o                         
  -1   7   0       2957.06       2919.46        60.62 o                         
   0   7   0        251.07        261.02         8.35 o                         
   1   7   0        704.52        687.52        15.63 o                         
   2   7   0       2337.90       2277.44        47.40 o                         
   3   7   0        733.17        703.84        19.99 o                         
   4   7   0        109.20         97.98         5.44 o                         
   5   7   0        179.42        190.55         7.98 o                         
   6   7   0       2172.53       2195.67        59.36 o                         
   7   7   0        633.77        654.49        23.97 o                         
  -7   8   0         55.99         58.78         6.17 o                         
  -6   8   0        963.59        990.96        30.52 o                         
  -5   8   0          2.77         11.61         5.44 o                         
  -4   8   0          3.80          4.35         5.44 o                         
  -3   8   0       1245.72       1320.08        32.00 o                         
  -2   8   0        205.17        176.04         7.26 o                         
  -1   8   0          2.38          2.54         2.90 o                         
   0   8   0        209.73        196.37         7.62 o                         
   1   8   0       3859.24       3926.18        79.32 o                         
   2   8   0         76.80         84.55         5.44 o                         
   3   8   0        920.51        946.40        26.53 o                         
   4   8   0       1361.94       1386.43        37.46 o                         
   5   8   0        143.38        141.90         9.07 o                         
   6   8   0        631.05        647.21        24.70 o                         
   7   8   0         35.14         39.55         6.17 o                         
   8   8   0        590.51        669.63        25.42 o                         
  -8   9   0        139.68        127.01         9.80 o                         
  -7   9   0         98.16        101.61         8.71 o                         
  -6   9   0          0.92          2.18         6.53 o                         
  -5   9   0         12.51         14.88         5.08 o                         
  -4   9   0        162.36        136.10         9.07 o                         
  -3   9   0         11.77         18.14         5.81 o                         
  -2   9   0        821.88        806.25        22.89 o                         
  -1   9   0       1355.04       1426.74        36.37 o                         
   0   9   0       2179.58       2207.16        51.35 o                         
   1   9   0         70.77         74.03         5.08 o                         
   2   9   0        326.16        327.09        11.25 o                         
   3   9   0         20.62         18.87         4.72 o                         
   4   9   0        273.98        275.87        13.07 o                         
   5   9   0         23.51         30.12         7.98 o                         
   6   9   0        244.86        268.23        14.16 o                         
   7   9   0        202.91        199.61        12.70 o                         
   8   9   0        558.35        534.50        22.88 o                         
   9   9   0        351.99        391.68        21.78 o                         
  -9  10   0        235.72        256.96        18.51 o                         
  -8  10   0        133.71        145.16        11.61 o                         
  -7  10   0        141.91        160.04        10.16 o                         
  -6  10   0        226.77        263.50        12.34 o                         
  -5  10   0          0.99          4.72         4.72 o                         
  -4  10   0        328.26        310.73        13.07 o                         
  -3  10   0          4.22          1.81         4.72 o                         
  -2  10   0        710.45        719.57        26.15 o                         
  -1  10   0          7.73         14.88         3.99 o                         
   0  10   0        734.68        715.61        23.25 o                         
   1  10   0         52.88         50.44         5.44 o                         
   2  10   0       1602.28       1685.25        52.74 o                         
   3  10   0         70.57         76.20         6.89 o                         
   4  10   0         68.91         78.02         7.98 o                         
   5  10   0         23.60         26.49         7.98 o                         
   6  10   0         59.90         50.07         7.62 o                         
   7  10   0        958.36       1022.71        41.05 o                         
   8  10   0         47.83         49.71         8.35 o                         
   9  10   0         26.85         30.48        11.25 o                         
  10  10   0         95.04         73.30        13.79 o                         
  -9  11   0         13.89         11.97        10.88 o                         
  -8  11   0          4.99          9.80         9.43 o                         
  -7  11   0        128.22        128.83        11.25 o                         
  -6  11   0         32.25         33.38        10.89 o                         
  -5  11   0          0.22          0.36         5.44 o                         
  -4  11   0         45.42         38.46         7.98 o                         
  -3  11   0        128.38        127.01        10.52 o                         
  -2  11   0        167.52        159.68        11.61 o                         
  -1  11   0        562.67        563.94        21.79 o                         
   0  11   0        887.71        917.35        30.15 o                         
   1  11   0        237.13        234.47        12.34 o                         
   2  11   0         50.66         55.15         7.26 o                         
   3  11   0          0.94          7.62         6.17 o                         
   4  11   0        191.65        182.91        12.34 o                         
   5  11   0          0.39          9.43         9.07 o                         
   6  11   0         32.04         21.41         7.62 o                         
   7  11   0         35.73         29.03         8.71 o                         
   8  11   0         31.03         41.73        10.89 o                         
   9  11   0        555.31        512.67        29.05 o                         
  -7  12   0         64.55         54.07        10.52 o                         
  -6  12   0         46.03         39.91         8.35 o                         
  -5  12   0        270.41        278.39        16.33 o                         
  -4  12   0         67.80         64.95         9.43 o                         
  -3  12   0        199.60        191.62        14.88 o                         
  -2  12   0         26.94         29.39         9.80 o                         
  -1  12   0          2.88          5.08         9.07 o                         
   0  12   0          3.24          0.73         7.26 o                         
   1  12   0        175.37        175.29        14.15 o                         
   2  12   0        157.29        148.43        13.06 o                         
   3  12   0        100.60         99.07        11.61 o                         
   4  12   0        446.30        448.36        19.24 o                         
   5  12   0         55.91         62.77         9.07 o                         
   6  12   0        125.13        145.52        11.98 o                         
   7  12   0        104.54        118.66        14.51 o                         
  -6  13   0        239.04        281.27        26.49 o                         
  -5  13   0         26.10         23.95         9.80 o                         
  -4  13   0        257.49        266.04        16.70 o                         
  -3  13   0          9.01         -0.73         9.43 o                         
  -2  13   0        253.64        298.34        16.70 o                         
  -1  13   0        113.06        101.97        10.89 o                         
   0  13   0          1.82         -0.36         7.98 o                         
   1  13   0          0.04         30.11        13.42 o                         
   2  13   0        350.99        378.24        24.32 o                         
   3  13   0        382.70        451.94        32.31 o                         
   4  13   0         67.94         77.29        11.61 o                         
   5  13   0          2.40         11.25         8.35 o                         
   6  13   0          0.18         -8.71         8.71 o                         
  -3  14   0         14.34         21.77         9.43 o                         
  -2  14   0         19.68         20.68        10.89 o                         
  -1  14   0          0.78          6.53         9.80 o                         
   0  14   0         13.00         20.32        10.52 o                         
   1  14   0         71.20         68.22        13.06 o                         
   2  14   0          1.01         13.06        10.88 o                         
   3  14   0         42.82         24.67        14.51 o                         
   0   1   1       2793.94       2908.17        53.18 o                         
   1   1   1      13014.54      12453.58       278.25 o                         
  -1   2   1       4052.06       4094.32        60.25 o                         
   0   2   1       3865.94       4064.80        55.49 o                         
   1   2   1       1337.61       1304.29        20.49 o                         
   2   2   1       4988.60       5374.05        81.08 o                         
  -2   3   1       8258.80       8515.13       129.68 o                         
  -1   3   1       1207.26       1162.71        18.97 o                         
   0   3   1        627.69        574.27         9.46 o                         
   1   3   1        643.97        643.73        10.19 o                         
   2   3   1      15345.40      15632.07       277.41 o                         
   3   3   1        176.42        170.27         5.45 o                         
  -3   4   1       4230.72       4271.92        80.09 o                         
  -2   4   1       5100.15       5131.92        89.28 o                         
  -1   4   1       1001.06        987.87        17.48 o                         
   0   4   1       2923.77       2895.55        44.01 o                         
   1   4   1         65.06         68.59         2.90 o                         
   2   4   1         10.93         13.43         1.09 o                         
   3   4   1        317.47        319.95         8.72 o                         
   4   4   1       4970.95       4949.69        98.88 o                         
  -4   5   1       2390.69       2368.80        47.43 o                         
  -3   5   1        511.68        524.61        12.72 o                         
  -2   5   1        608.86        588.41        12.72 o                         
  -1   5   1       1747.96       1701.60        32.09 o                         
   0   5   1       1474.83       1464.24        26.97 o                         
   1   5   1       1599.27       1535.74        27.70 o                         
   2   5   1       5064.28       5000.66        86.46 o                         
   3   5   1       5326.67       5316.85       106.29 o                         
   4   5   1       1025.51        981.65        22.19 o                         
   5   5   1        955.48        964.21        22.91 o                         
  -5   6   1        887.12        897.03        23.99 o                         
  -4   6   1       1007.77       1018.82        22.91 o                         
  -3   6   1       2678.05       2673.49        55.12 o                         
  -2   6   1       5349.59       5281.49       103.26 o                         
  -1   6   1        346.10        368.95        10.53 o                         
   0   6   1       3931.16       3893.42        70.72 o                         
   1   6   1         78.31         79.47         3.99 o                         
   2   6   1        465.35        466.39        11.99 o                         
   3   6   1        792.61        785.48        18.90 o                         
   4   6   1       1815.45       1869.95        42.25 o                         
   5   6   1        240.27        262.81         9.07 o                         
   6   6   1       1259.75       1268.84        31.64 o                         
  -6   7   1        640.61        671.97        19.25 o                         
  -5   7   1        315.07        291.15        12.34 o                         
  -4   7   1       1574.79       1585.63        42.58 o                         
  -3   7   1         30.39         30.48         3.63 o                         
  -2   7   1       1069.43       1063.30        26.18 o                         
  -1   7   1         59.63         53.34         3.99 o                         
   0   7   1       2234.97       2271.08        45.21 o                         
   1   7   1        525.80        515.80        13.08 o                         
   2   7   1       1576.87       1601.75        34.95 o                         
   3   7   1       1284.89       1309.94        32.74 o                         
   4   7   1        791.91        784.90        23.62 o                         
   5   7   1       1798.06       1853.20        45.50 o                         
   6   7   1        107.65        102.70         6.89 o                         
   7   7   1        217.70        222.13        10.53 o                         
  -7   8   1         74.27         79.83         6.89 o                         
  -6   8   1        241.11        250.81        10.89 o                         
  -5   8   1        140.42        141.54         7.62 o                         
  -4   8   1        401.21        415.73        15.98 o                         
  -3   8   1        748.96        754.63        23.98 o                         
  -2   8   1       1103.84       1091.48        27.63 o                         
  -1   8   1       2333.51       2348.57        53.21 o                         
   0   8   1        672.84        683.00        18.17 o                         
   1   8   1       1115.06       1146.82        26.54 o                         
   2   8   1        193.01        189.46         7.62 o                         
   3   8   1        274.47        298.03        11.25 o                         
   4   8   1         34.58         36.28         4.35 o                         
   5   8   1        861.44        892.76        28.34 o                         
   6   8   1         35.91         38.10         6.17 o                         
   7   8   1        996.56       1039.27        32.34 o                         
   8   8   1         77.26         91.08         8.35 o                         
  -8   9   1         52.42         44.63         7.62 o                         
  -7   9   1        439.29        478.51        16.34 o                         
  -6   9   1         36.10         47.53         5.44 o                         
  -5   9   1        623.73        630.85        21.79 o                         
  -4   9   1        597.15        593.80        22.15 o                         
  -3   9   1        418.21        420.81        16.34 o                         
  -2   9   1          1.10          1.45         2.90 o                         
  -1   9   1        494.79        490.24        14.53 o                         
   0   9   1        183.24        186.55         7.62 o                         
   1   9   1        133.31        138.27         6.53 o                         
   2   9   1        872.64        884.08        25.07 o                         
   3   9   1        811.87        840.36        27.25 o                         
   4   9   1        197.91        221.40        10.16 o                         
   5   9   1        282.43        254.82        15.25 o                         
   6   9   1        546.35        560.30        22.51 o                         
   7   9   1        110.73        115.03         9.80 o                         
   8   9   1        124.75        142.98        11.61 o                         
   9   9   1        177.63        179.28        10.52 o                         
  -9  10   1         77.00         83.82         9.80 o                         
  -8  10   1        229.14        258.77        13.07 o                         
  -7  10   1         15.42         17.42         6.89 o                         
  -6  10   1         80.29         90.35         7.62 o                         
  -5  10   1         71.96         64.59         6.89 o                         
  -4  10   1        125.28        133.55         9.07 o                         
  -3  10   1        383.40        352.15        17.06 o                         
  -2  10   1        789.32        784.68        29.79 o                         
  -1  10   1        169.19        174.93         9.80 o                         
   0  10   1       1023.86       1043.39        31.62 o                         
   1  10   1        726.32        730.49        24.34 o                         
   2  10   1         55.69         48.62         5.44 o                         
   3  10   1         10.00         13.79         5.81 o                         
   4  10   1         26.18         16.69         6.17 o                         
   5  10   1        281.16        308.53        16.33 o                         
   6  10   1         40.88         37.01         8.71 o                         
   7  10   1        257.09        262.78        16.33 o                         
   8  10   1        208.90        235.18        14.88 o                         
   9  10   1        161.93        164.76        14.15 o                         
  10  10   1         80.85         76.93        13.06 o                         
  -9  11   1          9.55          8.35         9.43 o                         
  -8  11   1        113.22        125.56        13.43 o                         
  -7  11   1        146.48        128.10         9.44 o                         
  -6  11   1        323.96        347.74        13.79 o                         
  -5  11   1        235.06        232.65        12.70 o                         
  -4  11   1        353.82        359.38        18.88 o                         
  -3  11   1        191.68        153.16        11.61 o                         
  -2  11   1         23.64         23.95         6.17 o                         
  -1  11   1        566.66        565.03        23.97 o                         
   0  11   1          4.48          6.89         5.08 o                         
   1  11   1        173.29        181.46        10.89 o                         
   2  11   1         20.35         11.25         5.44 o                         
   3  11   1        421.83        437.47        20.69 o                         
   4  11   1         60.21         54.43         7.98 o                         
   5  11   1        335.86        348.11        18.15 o                         
   6  11   1        169.99        181.46        11.98 o                         
   7  11   1         70.38         78.74         9.07 o                         
   8  11   1         90.59         75.48        14.51 o                         
   9  11   1          7.58          7.98         8.71 o                         
  -7  12   1         61.38         50.07        12.34 o                         
  -6  12   1          7.58         27.94         8.71 o                         
  -5  12   1        115.57        114.67         9.07 o                         
  -4  12   1         59.56         69.67         9.80 o                         
  -3  12   1        320.15        256.63        18.51 o                         
  -2  12   1         40.76         34.11         9.43 o                         
  -1  12   1        306.30        304.90        18.88 o                         
   0  12   1         73.99         74.02        11.25 o                         
   1  12   1        403.82        424.75        23.60 o                         
   2  12   1        111.68        110.32        10.89 o                         
   3  12   1          1.39          2.18         7.62 o                         
   4  12   1        188.96        189.81        11.61 o                         
   5  12   1         44.88         46.81         9.07 o                         
   6  12   1         32.32         22.50         8.71 o                         
   7  12   1          1.39         -4.35         9.80 o                         
  -6  13   1         98.82         73.30        18.51 o                         
  -5  13   1         49.32         46.44        11.25 o                         
  -4  13   1        152.23        176.73        15.24 o                         
  -3  13   1         69.48         79.10        10.89 o                         
  -2  13   1         42.96         45.36         8.71 o                         
  -1  13   1          8.24         15.24         7.98 o                         
   0  13   1         67.59         70.03        10.16 o                         
   1  13   1         42.88         50.07        13.79 o                         
   2  13   1         51.26         62.05        12.70 o                         
   3  13   1         61.70         84.18        15.24 o                         
   4  13   1        169.97        145.53        11.25 o                         
   5  13   1         28.26         21.77         8.71 o                         
   6  13   1        186.51        147.70        19.96 o                         
  -3  14   1         27.21         37.01        11.61 o                         
  -2  14   1         62.42         66.04        10.52 o                         
  -1  14   1         41.29         46.44        13.43 o                         
   0  14   1         52.00         34.11        17.78 o                         
   1  14   1         90.74         86.73        14.15 o                         
   2  14   1         82.76         80.19        16.33 o                         
   3  14   1        103.36        125.19        20.68 o                         
   0   1   2       1967.41       1903.61        26.90 o                         
   1   1   2       3193.74       3257.24        48.59 o                         
  -1   2   2      13276.52      13201.18       236.43 o                         
   0   2   2      10732.42      10617.48       174.39 o                         
   1   2   2      11343.73      11932.80       206.55 o                         
   2   2   2       5482.58       5577.39        84.79 o                         
  -2   3   2       5900.40       5845.03        89.39 o                         
  -1   3   2       3070.79       3236.00        49.25 o                         
   0   3   2       2996.26       3025.68        43.74 o                         
   1   3   2       1860.78       1901.88        28.52 o                         
   2   3   2       2058.18       2005.30        32.18 o                         
   3   3   2       2780.05       2716.60        50.17 o                         
  -3   4   2       5633.38       5542.44       105.81 o                         
  -2   4   2        364.09        369.06         9.08 o                         
  -1   4   2       1824.36       1888.18        31.76 o                         
   0   4   2       3490.42       3426.26        51.41 o                         
   1   4   2      15506.05      15352.03       278.14 o                         
   2   4   2       3191.11       3180.78        52.77 o                         
   3   4   2        401.10        427.90        10.53 o                         
   4   4   2         99.02         95.08         4.36 o                         
  -4   5   2        932.34        921.76        20.73 o                         
  -3   5   2       5150.90       5096.74        98.49 o                         
  -2   5   2        956.59        934.51        19.64 o                         
  -1   5   2      10983.37      10655.32       205.31 o                         
   0   5   2         52.20         57.34         2.54 o                         
   1   5   2        200.58        216.37         5.81 o                         
   2   5   2        339.79        345.73         8.72 o                         
   3   5   2       2793.47       2715.85        55.54 o                         
   4   5   2        630.31        616.26        15.62 o                         
   5   5   2        193.13        190.93         8.71 o                         
  -5   6   2         21.57         24.67         3.99 o                         
  -4   6   2       1080.46       1056.76        27.27 o                         
  -3   6   2       1713.39       1693.59        38.24 o                         
  -2   6   2         72.25         77.66         3.63 o                         
  -1   6   2        428.07        457.64        12.71 o                         
   0   6   2       2247.78       2165.63        44.87 o                         
   1   6   2       5483.56       5445.46       101.84 o                         
   2   6   2       4918.37       4902.04        96.89 o                         
   3   6   2        109.52        108.15         4.72 o                         
   4   6   2        217.69        214.17         7.99 o                         
   5   6   2        947.15        948.73        24.35 o                         
   6   6   2       1265.10       1271.01        32.73 o                         
  -6   7   2        126.52        117.22         7.62 o                         
  -5   7   2        529.47        538.22        15.62 o                         
  -4   7   2       1290.04       1326.48        36.01 o                         
  -3   7   2        480.74        443.44        14.16 o                         
  -2   7   2       3573.23       3496.16        73.47 o                         
  -1   7   2        618.51        616.89        15.62 o                         
   0   7   2       2609.39       2557.30        52.17 o                         
   1   7   2        354.87        359.11        10.17 o                         
   2   7   2       1135.06       1149.24        26.19 o                         
   3   7   2        766.39        798.35        22.17 o                         
   4   7   2         27.22         29.75         3.99 o                         
   5   7   2        800.02        812.09        23.25 o                         
   6   7   2        593.79        646.85        19.98 o                         
   7   7   2        572.65        555.64        19.25 o                         
  -7   8   2        568.33        564.32        19.97 o                         
  -6   8   2        344.27        363.75        14.52 o                         
  -5   8   2       2358.86       2428.14        60.83 o                         
  -4   8   2        126.67        133.55         8.71 o                         
  -3   8   2          4.21          6.17         3.99 o                         
  -2   8   2        664.15        640.46        18.89 o                         
  -1   8   2        636.87        625.55        17.80 o                         
   0   8   2       1088.59       1106.02        26.18 o                         
   1   8   2        218.04        219.60         7.99 o                         
   2   8   2        246.92        249.38        10.53 o                         
   3   8   2       1139.99       1128.54        34.18 o                         
   4   8   2       2236.77       2284.17        61.19 o                         
   5   8   2        802.84        822.91        22.89 o                         
   6   8   2        339.34        358.67        14.16 o                         
   7   8   2         39.51         53.34         7.26 o                         
   8   8   2        153.38        142.99        10.52 o                         
  -8   9   2        167.53        171.66        10.52 o                         
  -7   9   2        242.44        269.67        12.70 o                         
  -6   9   2         93.48         97.61         7.98 o                         
  -5   9   2        379.63        366.31        15.25 o                         
  -4   9   2        435.53        417.91        17.79 o                         
  -3   9   2       2091.23       2157.59        60.07 o                         
  -2   9   2        116.87        121.93         7.62 o                         
  -1   9   2        332.44        324.55        11.62 o                         
   0   9   2         12.93         18.50         3.27 o                         
   1   9   2        561.25        562.56        17.80 o                         
   2   9   2       2318.83       2362.58        55.00 o                         
   3   9   2         72.48         80.19         6.17 o                         
   4   9   2         34.48         44.99         5.44 o                         
   5   9   2         42.51         41.36         6.53 o                         
   6   9   2        999.79       1037.79        36.34 o                         
   7   9   2         22.55         28.30         7.98 o                         
   8   9   2        125.45        124.83         9.80 o                         
   9   9   2         83.13         76.56         7.98 o                         
  -9  10   2          7.90          8.71         7.26 o                         
  -8  10   2        168.44        198.87        11.61 o                         
  -7  10   2         92.07         87.09         9.80 o                         
  -6  10   2        807.84        822.75        25.06 o                         
  -5  10   2        633.17        675.12        24.70 o                         
  -4  10   2        435.21        438.58        18.15 o                         
  -3  10   2         98.38         95.80         9.80 o                         
  -2  10   2        347.84        359.76        16.70 o                         
  -1  10   2        134.39        135.00        10.52 o                         
   0  10   2         63.98         60.96         6.53 o                         
   1  10   2         98.32         92.17         6.89 o                         
   2  10   2          4.60          7.62         7.62 o                         
   3  10   2        167.57        169.48        10.52 o                         
   4  10   2        870.18        876.29        28.34 o                         
   5  10   2        478.04        567.86        23.96 o                         
   6  10   2         85.65         81.28         9.80 o                         
   7  10   2          7.82          5.44         6.89 o                         
   8  10   2        134.05        125.92        12.34 o                         
   9  10   2         27.08         18.87         7.62 o                         
  10  10   2         84.59         77.65        11.25 o                         
  -9  11   2         60.51         50.80        12.34 o                         
  -8  11   2        211.08        217.03        13.79 o                         
  -7  11   2         41.20         46.08         7.98 o                         
  -6  11   2         23.85         31.57         6.53 o                         
  -5  11   2         25.12         23.58         6.53 o                         
  -4  11   2        317.02        319.07        17.06 o                         
  -3  11   2        157.40        146.25        11.25 o                         
  -2  11   2         74.11         75.48         7.98 o                         
  -1  11   2        145.41        152.42        10.52 o                         
   0  11   2        283.22        313.98        16.33 o                         
   1  11   2        520.65        539.94        21.06 o                         
   2  11   2        196.70        188.00        10.52 o                         
   3  11   2        467.73        486.88        19.97 o                         
   4  11   2         21.26         35.92         7.62 o                         
   5  11   2        120.52        115.04        11.25 o                         
   6  11   2        156.09        153.15        12.34 o                         
   7  11   2        116.02        123.38        10.52 o                         
   8  11   2         92.31         92.17        12.34 o                         
   9  11   2         87.16        102.69        15.24 o                         
  -7  12   2        303.05        384.38        22.87 o                         
  -6  12   2         56.70         55.52         9.43 o                         
  -5  12   2        282.83        306.34        15.61 o                         
  -4  12   2         34.61         65.67        10.52 o                         
  -3  12   2         70.32         76.93        10.52 o                         
  -2  12   2        688.00        727.80        29.78 o                         
  -1  12   2          4.55          9.43         7.62 o                         
   0  12   2        130.15        125.92        13.06 o                         
   1  12   2         44.28         43.54         9.07 o                         
   2  12   2        326.38        376.06        18.88 o                         
   3  12   2        137.07        133.91        12.70 o                         
   4  12   2         18.13         29.03         8.35 o                         
   5  12   2        363.38        367.72        18.51 o                         
   6  12   2         91.66         99.06        11.25 o                         
   7  12   2         85.62         93.98        11.61 o                         
  -5  13   2         61.13         56.24        11.61 o                         
  -4  13   2         41.97         38.82        10.16 o                         
  -3  13   2         23.72         27.21         9.07 o                         
  -2  13   2          8.43          6.17         9.80 o                         
  -1  13   2         12.17         13.06         7.98 o                         
   0  13   2        431.07        500.99        24.32 o                         
   1  13   2         31.79         37.01        11.97 o                         
   2  13   2         49.53         50.80        12.34 o                         
   3  13   2         51.34         52.98        11.97 o                         
   4  13   2          5.37         18.87        10.88 o                         
   5  13   2         64.52         54.43         9.07 o                         
  -2  14   2        161.30        163.67        14.52 o                         
  -1  14   2        133.88        123.74        13.43 o                         
   0  14   2          9.28          9.07        18.14 o                         
   1  14   2         74.91         56.24        12.34 o                         
   2  14   2         31.05         33.38        11.61 o                         
   0   1   3       2155.39       2365.43        34.16 o                         
   1   1   3        782.78        716.71        12.75 o                         
  -1   2   3       3628.23       3797.20        57.17 o                         
   0   2   3        595.96        629.13        10.19 o                         
   1   2   3       3948.42       3918.96        55.40 o                         
   2   2   3       6557.05       6749.53       104.64 o                         
  -2   3   3        220.82        212.78         5.45 o                         
  -1   3   3       4935.37       4774.23        70.59 o                         
   0   3   3       8572.95       8798.68       127.45 o                         
   1   3   3        438.70        445.20         9.09 o                         
   2   3   3       6472.73       6320.43       100.90 o                         
   3   3   3       1268.11       1320.42        29.14 o                         
  -3   4   3       1735.69       1749.85        38.64 o                         
  -2   4   3       5794.45       5802.06       100.02 o                         
  -1   4   3       6916.01       6846.73       111.59 o                         
   0   4   3       8588.86       8503.46       150.62 o                         
   1   4   3       1920.64       1896.35        35.41 o                         
   2   4   3        567.55        524.81        10.90 o                         
   3   4   3        869.45        847.77        19.28 o                         
   4   4   3       2392.56       2340.64        47.81 o                         
  -4   5   3        339.36        340.23        10.53 o                         
  -3   5   3        246.21        250.50         9.80 o                         
  -2   5   3       3832.95       3825.73        82.81 o                         
  -1   5   3       1292.51       1289.98        27.67 o                         
   0   5   3       4026.37       3946.23        70.43 o                         
   1   5   3       4405.83       4269.32        79.30 o                         
   2   5   3       4544.17       4469.88        84.43 o                         
   3   5   3       1258.46       1233.38        26.93 o                         
   4   5   3         26.03         25.04         3.27 o                         
   5   5   3         54.08         55.88         4.35 o                         
  -5   6   3        447.95        450.65        14.89 o                         
  -4   6   3        655.47        654.69        19.98 o                         
  -3   6   3        398.42        393.64        13.07 o                         
  -2   6   3       2578.80       2534.59        54.01 o                         
  -1   6   3       3069.39       3034.94        65.05 o                         
   0   6   3       4273.28       4213.59        84.66 o                         
   1   6   3       1194.21       1178.85        26.56 o                         
   2   6   3        455.53        440.20        11.62 o                         
   3   6   3        306.06        298.08         7.99 o                         
   4   6   3        569.31        549.23        15.26 o                         
   5   6   3        457.00        439.77        14.16 o                         
   6   6   3         28.35         30.48         4.35 o                         
  -6   7   3       1347.90       1377.50        39.64 o                         
  -5   7   3        374.67        388.48        12.71 o                         
  -4   7   3       1336.34       1305.80        36.01 o                         
  -3   7   3        926.69        908.71        25.08 o                         
  -2   7   3         80.17         77.29         3.63 o                         
  -1   7   3       1018.36        998.07        25.09 o                         
   0   7   3       1227.35       1242.24        29.10 o                         
   1   7   3         15.28         18.87         3.27 o                         
   2   7   3       1582.96       1608.11        39.68 o                         
   3   7   3       1658.46       1630.73        41.86 o                         
   4   7   3         38.70         39.91         3.99 o                         
   5   7   3        564.32        603.26        18.52 o                         
   6   7   3         80.37         76.93         6.53 o                         
   7   7   3        216.15        235.19        10.53 o                         
  -7   8   3         57.02         59.87         6.89 o                         
  -6   8   3       1127.77       1118.77        33.44 o                         
  -5   8   3        566.58        560.36        18.88 o                         
  -4   8   3        260.69        271.52        12.70 o                         
  -3   8   3        681.26        661.87        22.89 o                         
  -2   8   3       1045.32       1044.76        27.26 o                         
  -1   8   3        491.56        482.28        14.89 o                         
   0   8   3        245.33        237.03         9.07 o                         
   1   8   3        716.43        712.46        19.26 o                         
   2   8   3        369.25        367.43        13.80 o                         
   3   8   3        573.74        573.85        18.52 o                         
   4   8   3        511.47        485.89        18.52 o                         
   5   8   3        964.43       1005.17        28.35 o                         
   6   8   3        446.02        482.54        16.70 o                         
   7   8   3        388.57        413.86        15.97 o                         
   8   8   3         29.79         38.82         6.53 o                         
  -8   9   3         80.90         88.18         9.07 o                         
  -7   9   3        280.39        278.04        14.16 o                         
  -6   9   3        172.78        181.46         9.80 o                         
  -5   9   3        972.91        976.38        30.16 o                         
  -4   9   3        861.02        892.33        30.88 o                         
  -3   9   3        537.82        515.31        19.97 o                         
  -2   9   3        170.32        153.16         9.07 o                         
  -1   9   3        124.88        126.65         7.62 o                         
   0   9   3         10.02         15.24         3.63 o                         
   1   9   3        132.34        131.01         6.90 o                         
   2   9   3         28.54         37.74         5.81 o                         
   3   9   3        969.17       1008.45        31.25 o                         
   4   9   3       1259.73       1235.73        42.90 o                         
   5   9   3        283.61        260.99        14.88 o                         
   6   9   3        115.23        127.01         9.07 o                         
   7   9   3        418.26        455.62        17.06 o                         
   8   9   3         53.74         48.99         8.71 o                         
   9   9   3         58.26         54.07         8.35 o                         
  -9  10   3         26.42         23.22         7.98 o                         
  -8  10   3         28.50         37.01         6.17 o                         
  -7  10   3        116.46        109.59        10.52 o                         
  -6  10   3         50.15         47.17         6.53 o                         
  -5  10   3        332.04        345.58        16.34 o                         
  -4  10   3        569.38        518.56        22.15 o                         
  -3  10   3         11.19          9.43         6.53 o                         
  -2  10   3        430.03        439.31        19.97 o                         
  -1  10   3        254.91        267.51        14.88 o                         
   0  10   3        273.23        277.68        12.34 o                         
   1  10   3        479.47        494.90        17.79 o                         
   2  10   3        599.03        617.74        21.79 o                         
   3  10   3        325.14        330.70        13.43 o                         
   4  10   3        322.45        319.80        14.16 o                         
   5  10   3        457.16        459.64        19.24 o                         
   6  10   3        167.47        165.49        11.98 o                         
   7  10   3        203.70        202.51        14.88 o                         
   8  10   3         53.44         50.44         8.35 o                         
   9  10   3          2.16         10.88         9.43 o                         
  10  10   3         78.05         62.41        10.16 o                         
  -8  11   3         40.54         39.91         7.26 o                         
  -7  11   3        159.71        168.02        11.61 o                         
  -6  11   3        429.47        461.06        18.15 o                         
  -5  11   3         47.14         46.44         6.89 o                         
  -4  11   3        174.05        182.91        13.06 o                         
  -3  11   3        360.90        361.56        18.51 o                         
  -2  11   3         79.84         66.40         8.71 o                         
  -1  11   3        117.69        111.41         9.07 o                         
   0  11   3        105.21        111.04         9.80 o                         
   1  11   3         21.93         27.58         6.53 o                         
   2  11   3        140.64        127.38         9.07 o                         
   3  11   3        458.20        492.32        19.61 o                         
   4  11   3         50.33         44.27         7.62 o                         
   5  11   3        241.58        258.42        16.70 o                         
   6  11   3        230.78        251.15        14.15 o                         
   7  11   3         21.04         17.42         7.26 o                         
   8  11   3         55.04         56.97         9.07 o                         
  -7  12   3         32.86         27.58         9.07 o                         
  -6  12   3         71.88         71.48         9.43 o                         
  -5  12   3         59.31         87.81        11.97 o                         
  -4  12   3         57.11         62.41        11.25 o                         
  -3  12   3         78.73         75.11         9.80 o                         
  -2  12   3         89.66         94.71        11.25 o                         
  -1  12   3        276.78        277.31        17.42 o                         
   0  12   3        234.09        255.88        16.33 o                         
   1  12   3        158.20        158.59        14.88 o                         
   2  12   3         44.57         46.08         9.43 o                         
   3  12   3         41.82         54.79         8.71 o                         
   4  12   3        165.81        166.94        11.61 o                         
   5  12   3         96.67        103.78        12.70 o                         
   6  12   3         13.55         30.84        10.16 o                         
   7  12   3        132.39        145.52        12.70 o                         
  -5  13   3         27.11         31.20         8.71 o                         
  -4  13   3         88.87         79.83        13.06 o                         
  -3  13   3         41.51         53.34        11.61 o                         
  -2  13   3        227.92        235.54        17.42 o                         
  -1  13   3        223.11        221.03        15.24 o                         
   0  13   3         55.78         56.97        10.89 o                         
   1  13   3        112.13        132.81        11.61 o                         
   2  13   3         64.39         70.03        13.79 o                         
   3  13   3          6.35         15.96         8.35 o                         
   4  13   3         71.76         46.08        10.89 o                         
   5  13   3         12.60         26.85        10.88 o                         
  -2  14   3        127.61         83.10        15.97 o                         
  -1  14   3        117.57        117.94        12.34 o                         
   0  14   3         57.39         84.54        15.97 o                         
   1  14   3         80.63         70.03        13.06 o                         
   2  14   3         73.74         82.01        21.05 o                         
   0   0   4      34112.01      31455.53      1020.42 o                         
   0   1   4        878.65        900.85        14.57 o                         
   1   1   4        189.60        214.97         4.72 o                         
  -1   2   4       3760.66       3604.09        54.48 o                         
   0   2   4       2301.55       2450.82        36.98 o                         
   1   2   4      13078.26      12989.29       208.71 o                         
   2   2   4       2316.72       2338.60        36.58 o                         
  -2   3   4        754.72        749.20        16.73 o                         
  -1   3   4       5321.42       5268.39        78.29 o                         
   0   3   4        987.74        998.63        17.11 o                         
   1   3   4       8742.32       8842.43       150.85 o                         
   2   3   4         87.74         84.56         2.54 o                         
   3   3   4       2126.00       2101.87        44.17 o                         
  -3   4   4       1407.66       1382.29        32.77 o                         
  -2   4   4       3972.74       3869.85        72.26 o                         
  -1   4   4       2228.37       2207.89        42.00 o                         
   0   4   4       2051.89       2018.28        33.58 o                         
   1   4   4         19.99         23.95         2.18 o                         
   2   4   4       3083.19       3053.98        54.16 o                         
   3   4   4       7817.65       7878.24       155.06 o                         
   4   4   4        429.30        435.11        12.35 o                         
  -4   5   4       2056.65       2061.27        47.01 o                         
  -3   5   4       2828.38       2760.90        63.18 o                         
  -2   5   4        379.10        351.91         9.81 o                         
  -1   5   4        206.53        215.63         6.17 o                         
   0   5   4       7702.88       7530.81       142.07 o                         
   1   5   4        834.69        806.09        17.82 o                         
   2   5   4       1639.23       1610.13        31.69 o                         
   3   5   4        218.59        196.03         6.53 o                         
   4   5   4        135.72        131.02         6.17 o                         
   5   5   4       1774.55       1796.93        40.05 o                         
  -5   6   4       1005.69       1003.28        25.81 o                         
  -4   6   4        249.21        230.87         9.80 o                         
  -3   6   4       1332.96       1266.15        35.66 o                         
  -2   6   4       1167.30       1162.18        26.92 o                         
  -1   6   4       2156.26       2140.46        44.48 o                         
   0   6   4       1244.24       1232.00        29.47 o                         
   1   6   4       1056.10       1052.15        25.46 o                         
   2   6   4       1173.43       1169.47        26.55 o                         
   3   6   4        665.84        668.53        17.80 o                         
   4   6   4       2312.14       2346.20        53.21 o                         
   5   6   4         50.15         54.79         4.72 o                         
   6   6   4        141.85        147.71         8.35 o                         
  -6   7   4        425.64        417.54        15.25 o                         
  -5   7   4       1336.53       1313.20        36.73 o                         
  -4   7   4        668.70        664.78        22.16 o                         
  -3   7   4        141.79        133.19         7.98 o                         
  -2   7   4       1478.71       1468.99        34.20 o                         
  -1   7   4       1068.06       1064.27        25.82 o                         
   0   7   4         20.75         23.95         3.63 o                         
   1   7   4       2296.56       2306.19        53.95 o                         
   2   7   4       1124.00       1103.25        29.45 o                         
   3   7   4        577.23        565.18        17.43 o                         
   4   7   4       1297.64       1305.62        33.10 o                         
   5   7   4         55.18         60.96         6.17 o                         
   6   7   4       1753.07       1800.81        48.76 o                         
   7   7   4        667.65        699.17        23.61 o                         
  -7   8   4        198.74        203.61        10.16 o                         
  -6   8   4        375.44        395.71        15.97 o                         
  -5   8   4         56.47         61.32         6.53 o                         
  -4   8   4       1829.80       1812.45        52.41 o                         
  -3   8   4        473.57        468.43        17.43 o                         
  -2   8   4        853.87        804.53        25.80 o                         
  -1   8   4       1465.05       1430.44        37.47 o                         
   0   8   4        330.10        317.66        10.53 o                         
   1   8   4       1297.29       1268.16        34.19 o                         
   2   8   4        588.08        582.22        20.70 o                         
   3   8   4        555.00        555.30        17.80 o                         
   4   8   4        485.53        496.39        17.79 o                         
   5   8   4        364.85        378.65        15.25 o                         
   6   8   4        371.49        377.56        15.97 o                         
   7   8   4         64.81         66.40         6.53 o                         
   8   8   4        398.34        426.93        17.43 o                         
  -8   9   4         37.35         39.55         7.62 o                         
  -7   9   4        278.28        276.95        13.79 o                         
  -6   9   4        898.53        913.71        28.34 o                         
  -5   9   4         65.61         69.31         6.53 o                         
  -4   9   4        196.38        194.90        10.53 o                         
  -3   9   4         85.03         85.28         8.35 o                         
  -2   9   4        280.80        274.79        13.07 o                         
  -1   9   4        555.87        569.80        17.43 o                         
   0   9   4       1121.38       1070.53        32.35 o                         
   1   9   4        516.68        505.85        17.43 o                         
   2   9   4        106.79        104.15         7.26 o                         
   3   9   4        537.21        557.78        21.79 o                         
   4   9   4         35.73         36.65         6.53 o                         
   5   9   4        406.79        415.69        17.06 o                         
   6   9   4         54.65         51.16         7.26 o                         
   7   9   4         51.95         44.99         7.26 o                         
   8   9   4        119.70        124.11        10.16 o                         
   9   9   4        168.58        183.99        10.89 o                         
  -9  10   4        151.15        151.33        12.34 o                         
  -8  10   4        196.66        182.91        11.61 o                         
  -7  10   4         92.20        114.67         9.07 o                         
  -6  10   4        129.54        156.41        11.25 o                         
  -5  10   4        152.93        141.53         9.80 o                         
  -4  10   4        267.63        242.46        14.52 o                         
  -3  10   4        733.26        703.93        29.06 o                         
  -2  10   4        295.91        288.94        14.88 o                         
  -1  10   4         18.86         23.22         7.98 o                         
   0  10   4        318.01        309.64        14.52 o                         
   1  10   4        117.91        117.94         8.71 o                         
   2  10   4       1061.50       1082.98        27.98 o                         
   3  10   4        568.06        498.95        21.43 o                         
   4  10   4         85.02         79.47         8.35 o                         
   5  10   4         26.07         29.75         7.62 o                         
   6  10   4        119.30        119.03         9.80 o                         
   7  10   4        254.12        283.83        14.88 o                         
   8  10   4         56.69         57.69         9.07 o                         
   9  10   4         47.80         63.86         9.80 o                         
  -8  11   4         46.34         48.62         7.98 o                         
  -7  11   4        195.75        200.33        13.07 o                         
  -6  11   4          8.60         18.87         7.98 o                         
  -5  11   4        229.13        267.12        14.15 o                         
  -4  11   4         73.17         63.50         9.07 o                         
  -3  11   4        127.53        138.26        10.89 o                         
  -2  11   4        146.83        119.76        11.25 o                         
  -1  11   4        321.11        270.79        16.70 o                         
   0  11   4        504.96        510.87        21.42 o                         
   1  11   4        325.79        337.22        17.79 o                         
   2  11   4        111.64        108.50         8.35 o                         
   3  11   4         38.04         28.66         5.44 o                         
   4  11   4        428.99        396.08        19.24 o                         
   5  11   4         40.83         29.39         6.89 o                         
   6  11   4        123.45        122.66        11.98 o                         
   7  11   4         40.41         31.93         9.43 o                         
   8  11   4         49.59         56.24        10.89 o                         
  -7  12   4         89.51         82.01        10.16 o                         
  -6  12   4          2.34         19.96         7.62 o                         
  -5  12   4         90.46        105.59         8.71 o                         
  -4  12   4         38.97         46.44         9.07 o                         
  -3  12   4        305.29        276.95        14.88 o                         
  -2  12   4         65.77         67.85        10.89 o                         
  -1  12   4        207.66        192.72        14.88 o                         
   0  12   4         12.17         14.15         8.71 o                         
   1  12   4        235.13        256.24        15.97 o                         
   2  12   4         86.33         94.71         9.43 o                         
   3  12   4         38.67         52.98        11.97 o                         
   4  12   4        169.00        161.49        12.70 o                         
   5  12   4         44.02         53.70         7.62 o                         
   6  12   4        164.28        146.61        13.43 o                         
   7  12   4         87.40         83.10        10.16 o                         
  -5  13   4          9.23         18.14        10.88 o                         
  -4  13   4         48.57         54.06        14.15 o                         
  -3  13   4         96.62         74.75        10.52 o                         
  -2  13   4        135.01        109.23        11.61 o                         
  -1  13   4        195.07        233.72        16.33 o                         
   0  13   4         13.60         18.50         9.07 o                         
   1  13   4         35.66         52.61        11.61 o                         
   2  13   4         77.32         74.39        12.34 o                         
   3  13   4        171.15        189.80        18.51 o                         
   4  13   4         44.87         43.54        12.34 o                         
   5  13   4          1.78         30.11        11.61 o                         
   0  14   4        145.09        140.08        21.41 o                         
   0   1   5       4442.71       4291.70        64.53 o                         
   1   1   5       6670.45       6702.60       109.95 o                         
  -1   2   5       3767.37       3804.41        63.55 o                         
   0   2   5       4518.75       4445.79        67.78 o                         
   1   2   5       1474.36       1513.49        24.79 o                         
   2   2   5       2545.28       2555.52        42.79 o                         
  -2   3   5       2888.52       2812.99        54.14 o                         
  -1   3   5        623.83        617.96        12.72 o                         
   0   3   5        295.81        309.04         6.90 o                         
   1   3   5       3896.05       3856.95        62.40 o                         
   2   3   5       4801.74       4762.05        83.11 o                         
   3   3   5       4854.78       4889.16        96.64 o                         
  -3   4   5       1378.49       1339.27        31.67 o                         
  -2   4   5       2295.83       2240.10        45.62 o                         
  -1   4   5        970.49        971.98        21.83 o                         
   0   4   5        137.19        148.09         4.36 o                         
   1   4   5       2674.32       2729.99        52.62 o                         
   2   4   5       1007.32        987.61        20.01 o                         
   3   4   5       1216.91       1233.22        26.56 o                         
   4   4   5       2892.27       2846.85        58.79 o                         
  -4   5   5       2058.94       2078.72        50.28 o                         
  -3   5   5        760.69        734.86        20.35 o                         
  -2   5   5        228.30        211.64         7.62 o                         
  -1   5   5        861.08        878.75        19.27 o                         
   0   5   5         23.91         22.50         1.81 o                         
   1   5   5         37.29         37.37         3.27 o                         
   2   5   5       2150.82       2071.42        42.30 o                         
   3   5   5       3822.18       3830.18        79.03 o                         
   4   5   5       1226.01       1258.19        31.28 o                         
   5   5   5       1082.92       1089.30        27.27 o                         
  -5   6   5       1338.00       1310.42        34.55 o                         
  -4   6   5        278.57        262.10        11.25 o                         
  -3   6   5       1549.69       1530.05        39.67 o                         
  -2   6   5       2649.06       2621.99        54.72 o                         
  -1   6   5       1044.36       1017.82        21.82 o                         
   0   6   5        894.44        876.46        22.54 o                         
   1   6   5        556.60        533.99        15.62 o                         
   2   6   5        307.88        294.44         9.44 o                         
   3   6   5       1190.97       1170.36        29.46 o                         
   4   6   5        402.71        422.29        14.16 o                         
   5   6   5       1628.69       1654.62        41.48 o                         
   6   6   5       1677.33       1730.17        44.03 o                         
  -6   7   5        342.74        329.99        13.43 o                         
  -5   7   5        636.11        640.71        18.89 o                         
  -4   7   5        775.95        799.31        26.16 o                         
  -3   7   5       1311.50       1256.59        38.55 o                         
  -2   7   5        461.38        431.05        13.80 o                         
  -1   7   5        200.35        199.63         7.62 o                         
   0   7   5       1344.05       1303.41        33.47 o                         
   1   7   5       1498.16       1505.36        40.39 o                         
   2   7   5        504.88        535.32        17.80 o                         
   3   7   5         57.62         67.13         5.81 o                         
   4   7   5       1486.12       1517.32        39.65 o                         
   5   7   5        671.14        660.37        22.16 o                         
   6   7   5        161.63        168.40         9.44 o                         
   7   7   5        122.00        120.48         8.35 o                         
  -7   8   5        401.04        412.78        15.97 o                         
  -6   8   5         20.83         15.24         5.08 o                         
  -5   8   5        218.76        201.80         9.80 o                         
  -4   8   5        385.44        377.22        15.97 o                         
  -3   8   5        102.98         97.98         6.89 o                         
  -2   8   5        390.22        369.97        15.61 o                         
  -1   8   5       1831.66       1790.15        45.86 o                         
   0   8   5        249.43        255.54        10.53 o                         
   1   8   5        586.32        578.22        18.89 o                         
   2   8   5        745.17        762.92        22.52 o                         
   3   8   5         47.51         52.98         6.17 o                         
   4   8   5        156.70        176.02         9.44 o                         
   5   8   5        245.75        256.98        11.61 o                         
   6   8   5        492.09        492.00        17.43 o                         
   7   8   5        377.58        400.42        16.34 o                         
   8   8   5        290.10        308.89        14.88 o                         
  -8   9   5          7.29          7.26         6.17 o                         
  -7   9   5        233.25        258.78        13.79 o                         
  -6   9   5         74.68         75.48         7.26 o                         
  -5   9   5         64.17         59.51         7.62 o                         
  -4   9   5         27.65         27.21         6.89 o                         
  -3   9   5        301.19        289.31        14.52 o                         
  -2   9   5        353.18        350.69        15.25 o                         
  -1   9   5        641.78        629.07        24.70 o                         
   0   9   5        530.51        533.45        18.16 o                         
   1   9   5        720.81        744.30        25.43 o                         
   2   9   5        481.35        489.47        17.07 o                         
   3   9   5        354.24        375.37        14.88 o                         
   4   9   5          5.19         10.52         6.17 o                         
   5   9   5        188.47        186.18        10.52 o                         
   6   9   5        131.71        137.54         9.07 o                         
   7   9   5         95.53        105.60         9.07 o                         
   8   9   5        204.78        229.73        10.52 o                         
   9   9   5        230.25        243.53        12.34 o                         
  -9  10   5        106.75        109.23        10.89 o                         
  -8  10   5        131.88        148.06        11.25 o                         
  -7  10   5        245.70        265.31        14.15 o                         
  -6  10   5         33.86         43.54         8.35 o                         
  -5  10   5         43.64         41.36         7.62 o                         
  -4  10   5         57.30         54.07         8.71 o                         
  -3  10   5        480.92        421.54        21.42 o                         
  -2  10   5        205.40        192.72        13.07 o                         
  -1  10   5        146.85        152.42        10.89 o                         
   0  10   5        948.24        916.73        33.06 o                         
   1  10   5        643.33        635.20        23.97 o                         
   2  10   5        140.87        114.68         9.07 o                         
   3  10   5        141.60        145.16         9.44 o                         
   4  10   5        100.94        111.40         9.43 o                         
   5  10   5         48.32         64.22         7.62 o                         
   6  10   5        115.28        108.87        10.16 o                         
   7  10   5         52.57         48.26         6.89 o                         
   8  10   5        197.09        213.03        14.15 o                         
   9  10   5         94.79         89.27         9.43 o                         
  -8  11   5        115.71        122.29        10.16 o                         
  -7  11   5          1.85          2.18         6.89 o                         
  -6  11   5         16.44         32.29         7.62 o                         
  -5  11   5        126.46        170.19        11.98 o                         
  -4  11   5         96.74         96.52        10.52 o                         
  -3  11   5         85.13         67.13         9.07 o                         
  -2  11   5        605.37        630.77        26.51 o                         
  -1  11   5        175.28        172.75        12.34 o                         
   0  11   5        319.18        333.59        17.42 o                         
   1  11   5         77.96         86.73         9.43 o                         
   2  11   5         72.93         79.47         9.07 o                         
   3  11   5        247.60        278.02        14.16 o                         
   4  11   5        137.57        128.83        10.52 o                         
   5  11   5          2.78          3.63         6.17 o                         
   6  11   5         15.24         16.69         8.71 o                         
   7  11   5        130.47        126.65        10.89 o                         
   8  11   5         91.66         81.65        10.89 o                         
  -6  12   5         61.30         65.31         8.71 o                         
  -5  12   5         90.51         78.74         9.43 o                         
  -4  12   5        238.59        242.81        13.79 o                         
  -3  12   5         50.95         44.99         8.35 o                         
  -2  12   5         66.70         75.47         9.07 o                         
  -1  12   5        282.41        286.74        14.88 o                         
   0  12   5         21.90         27.58         8.35 o                         
   1  12   5        106.36        121.56        11.61 o                         
   2  12   5        259.37        290.00        17.06 o                         
   3  12   5         57.50         67.13        13.06 o                         
   4  12   5         47.30         41.36        10.89 o                         
   5  12   5        186.39        197.79        14.15 o                         
   6  12   5         48.92         44.27         9.07 o                         
  -4  13   5         93.44        119.38        14.51 o                         
  -3  13   5        124.84        129.55        12.70 o                         
  -2  13   5          4.05         10.16         7.98 o                         
  -1  13   5         64.62         63.14        10.16 o                         
   0  13   5         12.18          3.63         9.80 o                         
   1  13   5         62.96         65.68         9.80 o                         
   2  13   5         22.53         21.41        10.16 o                         
   3  13   5         23.54         26.85        10.52 o                         
   4  13   5        114.85        125.92        20.68 o                         
   0   1   6       9284.46       9234.16       160.88 o                         
   1   1   6       5753.46       5746.57       107.81 o                         
  -1   2   6       3646.29       3675.73        66.36 o                         
   0   2   6       2981.85       3008.30        51.24 o                         
   1   2   6       2671.74       2736.79        47.53 o                         
   2   2   6       4809.57       4825.08        86.39 o                         
  -2   3   6       1344.16       1333.99        25.85 o                         
  -1   3   6       1613.08       1568.35        30.24 o                         
   0   3   6       3230.55       3258.19        54.54 o                         
   1   3   6       1003.86        996.09        18.92 o                         
   2   3   6        268.44        273.76         8.35 o                         
   3   3   6       3131.87       3159.93        63.97 o                         
  -3   4   6       2915.93       2870.78        64.27 o                         
  -2   4   6        590.63        609.67        16.71 o                         
  -1   4   6        480.73        480.22        11.99 o                         
   0   4   6       1593.05       1632.23        30.23 o                         
   1   4   6       1809.80       1775.86        32.07 o                         
   2   4   6       6015.23       6044.30       114.43 o                         
   3   4   6         15.25         17.78         2.18 o                         
   4   4   6       1256.69       1277.98        29.83 o                         
  -4   5   6          5.18          5.08         3.63 o                         
  -3   5   6        881.65        850.56        22.54 o                         
  -2   5   6       1150.67       1108.28        27.64 o                         
  -1   5   6       2288.92       2347.00        47.41 o                         
   0   5   6         16.67         19.23         2.18 o                         
   1   5   6        173.54        171.68         6.53 o                         
   2   5   6       1008.49       1007.94        23.64 o                         
   3   5   6       1439.88       1439.62        33.48 o                         
   4   5   6       3316.87       3303.46        73.77 o                         
   5   5   6       1233.08       1207.70        31.27 o                         
  -5   6   6         60.32         64.23         6.17 o                         
  -4   6   6       2233.83       2227.74        59.75 o                         
  -3   6   6        176.52        187.64        10.16 o                         
  -2   6   6         46.46         43.54         3.27 o                         
  -1   6   6        618.08        602.68        15.98 o                         
   0   6   6        169.28        177.48         8.35 o                         
   1   6   6       1053.56       1049.71        28.36 o                         
   2   6   6       1462.34       1490.43        38.57 o                         
   3   6   6        143.58        137.91         8.35 o                         
   4   6   6         72.68         74.03         5.81 o                         
   5   6   6       2769.30       2769.67        71.46 o                         
   6   6   6        397.61        386.30        14.89 o                         
  -6   7   6        465.75        459.31        17.07 o                         
  -5   7   6        293.11        297.30        11.98 o                         
  -4   7   6        231.99        233.39        12.70 o                         
  -3   7   6        107.89        113.59         8.35 o                         
  -2   7   6       1250.87       1252.42        34.91 o                         
  -1   7   6         60.90         57.70         4.35 o                         
   0   7   6        465.58        469.90        15.98 o                         
   1   7   6         11.06         13.79         5.08 o                         
   2   7   6       1015.17       1012.34        27.63 o                         
   3   7   6        717.91        736.38        22.16 o                         
   4   7   6          8.41         11.61         5.44 o                         
   5   7   6        604.13        615.24        21.06 o                         
   6   7   6        285.55        281.32        12.70 o                         
   7   7   6        674.55        686.44        21.79 o                         
  -7   8   6         42.18         43.18         6.53 o                         
  -6   8   6        114.24        119.75         8.71 o                         
  -5   8   6        366.37        361.58        13.43 o                         
  -4   8   6          1.74          0.36         4.35 o                         
  -3   8   6        237.21        229.76        12.70 o                         
  -2   8   6        955.06        977.57        32.71 o                         
  -1   8   6        228.10        214.88         9.44 o                         
   0   8   6       1914.09       1908.91        48.78 o                         
   1   8   6         12.78         12.70         3.63 o                         
   2   8   6         36.72         36.28         5.08 o                         
   3   8   6       1071.27       1118.39        34.17 o                         
   4   8   6        672.98        691.56        23.97 o                         
   5   8   6        395.74        387.37        15.97 o                         
   6   8   6        175.05        168.76         9.44 o                         
   7   8   6         20.95         19.59         5.81 o                         
   8   8   6         55.12         43.91         7.26 o                         
  -8   9   6        617.52        670.69        23.24 o                         
  -7   9   6         74.76         72.21         8.71 o                         
  -6   9   6         49.58         43.91         7.26 o                         
  -5   9   6         13.08         11.25         6.17 o                         
  -4   9   6        294.48        304.18        15.61 o                         
  -3   9   6        590.56        579.60        22.15 o                         
  -2   9   6        178.26        168.40        11.98 o                         
  -1   9   6         44.38         47.53         7.26 o                         
   0   9   6        247.20        256.98        12.34 o                         
   1   9   6       1273.13       1303.36        38.54 o                         
   2   9   6        778.51        702.93        27.25 o                         
   3   9   6        120.97        115.04         9.07 o                         
   4   9   6        132.46        123.02         9.80 o                         
   5   9   6         19.33         24.31         7.98 o                         
   6   9   6        234.93        236.64        11.61 o                         
   7   9   6        427.54        414.59        17.06 o                         
   8   9   6        203.80        209.77        11.25 o                         
   9   9   6         13.44         10.16         7.26 o                         
  -9  10   6          2.03          9.80         7.98 o                         
  -8  10   6         11.59         10.88         7.62 o                         
  -7  10   6         14.95          8.35         7.98 o                         
  -6  10   6        173.54        194.16        11.98 o                         
  -5  10   6         26.80         34.47         6.53 o                         
  -4  10   6         39.85         38.10         7.98 o                         
  -3  10   6         89.24         94.35         9.43 o                         
  -2  10   6         12.45         18.87         6.17 o                         
  -1  10   6       1091.74       1053.54        35.98 o                         
   0  10   6         22.20         19.59         9.07 o                         
   1  10   6        107.11         95.44         8.71 o                         
   2  10   6         58.63         52.61         6.53 o                         
   3  10   6        179.74        182.91        10.89 o                         
   4  10   6        304.84        308.90        15.97 o                         
   5  10   6        125.36        123.75         9.80 o                         
   6  10   6        150.75        142.62        10.52 o                         
   7  10   6          0.34          6.17         6.89 o                         
   8  10   6        183.93        186.17        10.52 o                         
   9  10   6         88.29         80.19        11.97 o                         
  -7  11   6         31.72         63.13         8.71 o                         
  -6  11   6        121.69        126.28        11.61 o                         
  -5  11   6         16.72         27.94         7.26 o                         
  -4  11   6        144.55        148.06        11.61 o                         
  -3  11   6         65.60         59.15         8.71 o                         
  -2  11   6         88.70         63.50         8.71 o                         
  -1  11   6        195.79        183.64        13.79 o                         
   0  11   6        106.62        110.68        11.61 o                         
   1  11   6        459.53        468.71        23.96 o                         
   2  11   6        229.28        239.54        17.78 o                         
   3  11   6         55.10         47.90         7.62 o                         
   4  11   6         22.79         14.15         6.17 o                         
   5  11   6        203.98        202.87        11.98 o                         
   6  11   6         59.22         62.41         8.35 o                         
   7  11   6         88.32         75.84        10.16 o                         
  -6  12   6         35.39         34.11         9.43 o                         
  -5  12   6         61.86         63.14         9.07 o                         
  -4  12   6          4.54          7.26         8.35 o                         
  -3  12   6        183.61        199.24        14.88 o                         
  -2  12   6        316.70        334.30        17.42 o                         
  -1  12   6          6.20          8.71         6.89 o                         
   0  12   6        181.12        195.97        13.79 o                         
   1  12   6         31.76         37.37         7.62 o                         
   2  12   6         73.95         82.01        10.89 o                         
   3  12   6        361.03        374.25        23.23 o                         
   4  12   6         24.59         29.75        10.52 o                         
   5  12   6         21.57         25.04         8.35 o                         
   6  12   6         90.25         88.18        11.25 o                         
  -3  13   6         29.39         42.09        15.60 o                         
  -2  13   6        108.01         84.91        13.43 o                         
  -1  13   6         15.05         29.03        11.25 o                         
   0  13   6        129.74        115.76        12.70 o                         
   1  13   6          7.35         10.16         8.35 o                         
   2  13   6         90.98         88.90        15.60 o                         
   3  13   6         49.84         60.96        12.70 o                         
   0   1   7       1181.12       1156.04        22.20 o                         
   1   1   7          5.20          8.35         1.81 o                         
  -1   2   7       1468.05       1524.52        32.41 o                         
   0   2   7        795.38        788.24        16.36 o                         
   1   2   7       3646.94       3662.55        65.19 o                         
   2   2   7       3329.53       3302.14        59.99 o                         
  -2   3   7        228.87        222.17         7.26 o                         
  -1   3   7       2748.58       2794.75        58.07 o                         
   0   3   7       2411.14       2402.18        45.62 o                         
   1   3   7       1256.26       1240.26        24.75 o                         
   2   3   7        583.90        561.33        13.44 o                         
   3   3   7       1911.98       1901.62        36.80 o                         
  -3   4   7          2.76          4.72         2.54 o                         
  -2   4   7       1561.93       1539.25        33.86 o                         
  -1   4   7       3528.99       3526.35        73.14 o                         
   0   4   7       3257.27       3281.79        61.40 o                         
   1   4   7       1237.25       1247.22        24.38 o                         
   2   4   7       1183.28       1161.86        23.64 o                         
   3   4   7       1822.65       1830.13        40.43 o                         
   4   4   7         52.12         51.89         3.99 o                         
  -4   5   7        553.41        546.98        17.43 o                         
  -3   5   7       1116.62       1097.03        29.82 o                         
  -2   5   7       2660.38       2715.02        63.11 o                         
  -1   5   7         61.09         67.49         5.08 o                         
   0   5   7       1461.96       1426.25        31.30 o                         
   1   5   7       3384.98       3345.27        71.98 o                         
   2   5   7        124.40        119.76         5.81 o                         
   3   5   7        422.31        433.21        13.07 o                         
   4   5   7       1110.78       1085.28        26.90 o                         
   5   5   7        166.66        169.49         9.07 o                         
  -5   6   7        265.99        278.77        11.62 o                         
  -4   6   7        301.03        299.13        11.98 o                         
  -3   6   7         64.40         65.68         5.08 o                         
  -2   6   7        689.56        692.44        22.52 o                         
  -1   6   7       2222.14       2216.07        53.56 o                         
   0   6   7       1987.94       2003.90        53.54 o                         
   1   6   7       1183.42       1174.58        34.91 o                         
   2   6   7        521.19        529.88        16.34 o                         
   3   6   7       1448.01       1447.85        36.74 o                         
   4   6   7        216.97        214.15        10.16 o                         
   5   6   7        862.92        824.44        27.98 o                         
   6   6   7        242.38        242.10        10.53 o                         
  -6   7   7        199.70        215.58        10.16 o                         
  -5   7   7        626.08        618.14        22.52 o                         
  -4   7   7        622.02        639.59        25.06 o                         
  -3   7   7       1788.97       1819.28        54.23 o                         
  -2   7   7         18.02         17.42         3.27 o                         
  -1   7   7       1516.38       1506.13        44.38 o                         
   0   7   7        402.21        414.28        15.61 o                         
   1   7   7        442.04        450.98        14.89 o                         
   2   7   7        906.53        932.85        26.53 o                         
   3   7   7        892.39        882.28        23.98 o                         
   4   7   7        214.58        227.94        10.89 o                         
   5   7   7        228.46        242.82        10.89 o                         
   6   7   7        321.65        328.16        13.07 o                         
   7   7   7          9.47          9.07         6.53 o                         
  -7   8   7        315.03        307.09        14.52 o                         
  -6   8   7        355.36        385.88        15.61 o                         
  -5   8   7        279.27        288.57        11.98 o                         
  -4   8   7        270.35        252.27        13.43 o                         
  -3   8   7        768.42        739.26        27.97 o                         
  -2   8   7        312.21        302.02        14.52 o                         
  -1   8   7        251.30        237.02        11.25 o                         
   0   8   7        291.47        288.22        12.71 o                         
   1   8   7        215.54        222.13         9.44 o                         
   2   8   7        844.35        869.44        26.16 o                         
   3   8   7        114.90        111.41         8.35 o                         
   4   8   7        646.99        663.55        22.52 o                         
   5   8   7        158.08        169.48         9.80 o                         
   6   8   7        486.97        479.63        18.52 o                         
   7   8   7          6.85         16.33         5.44 o                         
   8   8   7         96.52         88.18         7.62 o                         
  -8   9   7         99.96         97.61         9.43 o                         
  -7   9   7         56.61         58.78         7.62 o                         
  -6   9   7         29.38         23.58         5.81 o                         
  -5   9   7        408.75        437.46        16.70 o                         
  -4   9   7        561.28        544.33        24.69 o                         
  -3   9   7        166.47        156.78        12.34 o                         
  -2   9   7        795.49        760.32        29.06 o                         
  -1   9   7        293.34        279.50        17.42 o                         
   0   9   7        144.36        140.08        11.61 o                         
   1   9   7        162.19        150.61        10.52 o                         
   2   9   7         73.85         76.56         7.62 o                         
   3   9   7        354.21        384.80        13.79 o                         
   4   9   7        909.26        943.52        32.33 o                         
   5   9   7         22.41         25.04         6.53 o                         
   6   9   7          9.42         12.34         5.08 o                         
   7   9   7        206.75        204.33        10.16 o                         
   8   9   7        108.72         93.26         7.98 o                         
   9   9   7         49.15         34.83         7.98 o                         
  -8  10   7         35.15         33.38         8.71 o                         
  -7  10   7        193.77        203.60        12.70 o                         
  -6  10   7         62.99         80.55         9.07 o                         
  -5  10   7        522.07        537.00        22.87 o                         
  -4  10   7        400.35        391.71        20.69 o                         
  -3  10   7        201.71        205.06        14.15 o                         
  -2  10   7         65.62         72.21        10.16 o                         
  -1  10   7         13.22         15.60         7.98 o                         
   0  10   7        112.05        112.49        11.98 o                         
   1  10   7         70.12         71.48        10.52 o                         
   2  10   7        198.55        202.88        12.70 o                         
   3  10   7        337.22        338.32        17.42 o                         
   4  10   7        167.63        162.58        11.25 o                         
   5  10   7        220.21        191.27        12.70 o                         
   6  10   7        355.15        355.01        16.70 o                         
   7  10   7         69.36         65.31        10.16 o                         
   8  10   7         15.55         24.67         6.53 o                         
  -7  11   7        101.49        109.22        12.34 o                         
  -6  11   7        185.47        202.87        12.34 o                         
  -5  11   7         56.39         52.98         9.80 o                         
  -4  11   7         77.87        104.50        11.25 o                         
  -3  11   7        276.20        272.58        14.16 o                         
  -2  11   7        247.49        293.99        16.70 o                         
  -1  11   7         20.09         17.05         8.71 o                         
   0  11   7        131.62        140.08        14.52 o                         
   1  11   7          9.10          7.26         8.71 o                         
   2  11   7        289.73        242.83        17.42 o                         
   3  11   7         32.44         40.28         9.07 o                         
   4  11   7         88.32        103.05        11.25 o                         
   5  11   7        196.57        173.48        10.89 o                         
   6  11   7         50.23         49.71         8.71 o                         
   7  11   7         61.21         57.69         9.80 o                         
  -5  12   7         18.13         27.58         9.43 o                         
  -4  12   7        172.48        161.49        14.15 o                         
  -3  12   7          7.62          7.26         9.07 o                         
  -2  12   7         69.79         93.98        11.25 o                         
  -1  12   7         30.90         34.83         8.71 o                         
   0  12   7        157.76        177.46        13.06 o                         
   1  12   7         12.12         18.87         7.26 o                         
   2  12   7          7.60          5.08         8.71 o                         
   3  12   7         99.91         87.45        10.89 o                         
   4  12   7         67.16         57.33        11.97 o                         
   5  12   7         60.18         51.89        14.88 o                         
  -2  13   7        126.91        122.29        14.88 o                         
  -1  13   7        136.31        150.60        14.15 o                         
   0  13   7         42.47         35.92         9.80 o                         
   1  13   7        240.43        225.38        15.97 o                         
   2  13   7         56.11         48.62        13.43 o                         
   0   0   8        571.78        613.31        23.25 o                         
   0   1   8       1386.67       1392.81        26.94 o                         
   1   1   8          5.76          7.98         1.81 o                         
  -1   2   8       2589.86       2511.50        51.46 o                         
   0   2   8         64.54         70.40         2.90 o                         
   1   2   8        871.74        856.17        18.90 o                         
   2   2   8        331.72        318.43         9.08 o                         
  -2   3   8        985.69       1018.42        24.00 o                         
  -1   3   8       2702.76       2743.16        59.49 o                         
   0   3   8       1809.57       1874.95        39.34 o                         
   1   3   8       6084.43       6079.07       123.16 o                         
   2   3   8         16.38         14.51         2.18 o                         
   3   3   8        961.95        956.12        22.18 o                         
  -3   4   8       1263.50       1286.11        32.37 o                         
  -2   4   8       1123.09       1152.77        28.36 o                         
  -1   4   8       2840.94       2844.45        64.96 o                         
   0   4   8        606.06        577.99        14.89 o                         
   1   4   8         67.01         59.87         3.27 o                         
   2   4   8       1907.88       1904.89        40.43 o                         
   3   4   8        169.39        182.92         7.26 o                         
   4   4   8        359.28        347.46        11.98 o                         
  -4   5   8        623.37        641.82        18.52 o                         
  -3   5   8        228.71        239.57         9.80 o                         
  -2   5   8        174.50        172.40         9.80 o                         
  -1   5   8          0.97          4.72         2.18 o                         
   0   5   8       4264.94       4343.16       102.80 o                         
   1   5   8         27.13         30.48         2.90 o                         
   2   5   8       1718.73       1741.42        42.22 o                         
   3   5   8          2.54          1.45         2.54 o                         
   4   5   8        226.52        209.80         8.71 o                         
   5   5   8        242.31        253.72        12.34 o                         
  -5   6   8        471.58        469.49        17.43 o                         
  -4   6   8         88.29         97.61         6.89 o                         
  -3   6   8       1393.70       1354.06        40.37 o                         
  -2   6   8       2081.78       2058.64        56.45 o                         
  -1   6   8        515.61        514.24        19.25 o                         
   0   6   8        981.92        986.10        32.71 o                         
   1   6   8        506.11        482.27        16.71 o                         
   2   6   8        425.45        423.01        14.16 o                         
   3   6   8        485.15        490.59        15.98 o                         
   4   6   8         19.30         21.04         4.35 o                         
   5   6   8         13.73         16.33         5.44 o                         
   6   6   8        377.72        363.04        16.70 o                         
  -6   7   8        116.98        128.46         8.35 o                         
  -5   7   8        421.69        422.97        16.70 o                         
  -4   7   8         18.89         20.68         5.08 o                         
  -3   7   8        169.29        172.03        10.89 o                         
  -2   7   8        473.26        486.93        19.61 o                         
  -1   7   8        243.64        247.19        13.43 o                         
   0   7   8         96.91         93.26         7.62 o                         
   1   7   8       2754.32       2763.38        72.90 o                         
   2   7   8        117.38        121.93         9.07 o                         
   3   7   8         22.69         20.32         4.72 o                         
   4   7   8       1461.89       1504.86        39.64 o                         
   5   7   8         37.76         43.90         5.08 o                         
   6   7   8        157.43        157.87         9.07 o                         
   7   7   8        487.66        482.89        17.79 o                         
  -7   8   8         28.85         36.28         8.35 o                         
  -6   8   8          9.94         20.68         7.62 o                         
  -5   8   8          6.17          9.07         5.81 o                         
  -4   8   8       1315.76       1322.94        47.26 o                         
  -3   8   8         48.22         41.37         6.53 o                         
  -2   8   8        502.67        508.72        21.42 o                         
  -1   8   8        685.81        693.03        30.15 o                         
   0   8   8        114.53        112.86         7.98 o                         
   1   8   8         13.57         15.24         4.35 o                         
   2   8   8        336.03        331.43        13.07 o                         
   3   8   8        655.46        629.41        24.33 o                         
   4   8   8         13.70         19.96         4.72 o                         
   5   8   8        358.15        378.99        16.34 o                         
   6   8   8        159.33        140.45         9.07 o                         
   7   8   8        145.55        140.44         9.80 o                         
   8   8   8         87.40         82.37         9.80 o                         
  -8   9   8         62.09         48.99         8.71 o                         
  -7   9   8         30.55         28.30         8.71 o                         
  -6   9   8        683.57        724.51        25.78 o                         
  -5   9   8         35.11         33.02         7.62 o                         
  -4   9   8        299.19        319.79        17.79 o                         
  -3   9   8         35.75         34.83         7.98 o                         
  -2   9   8        163.48        157.87        11.61 o                         
  -1   9   8         62.94         70.76         9.80 o                         
   0   9   8         14.31         17.42         9.07 o                         
   1   9   8         55.02         48.26         6.17 o                         
   2   9   8         25.40         25.04         5.81 o                         
   3   9   8        683.72        688.24        25.79 o                         
   4   9   8          0.14         -0.73         6.17 o                         
   5   9   8        725.86        726.75        29.42 o                         
   6   9   8         19.15         24.67         6.89 o                         
   7   9   8         34.86         31.20         7.26 o                         
   8   9   8         22.88         22.86         6.17 o                         
   9   9   8          2.36         11.61         7.26 o                         
  -8  10   8        117.98         84.91        10.16 o                         
  -7  10   8         65.56         60.96         9.07 o                         
  -6  10   8         77.08         92.17         9.07 o                         
  -5  10   8         63.24         55.52         7.98 o                         
  -4  10   8        130.03        117.58        13.43 o                         
  -3  10   8        802.89        848.14        29.42 o                         
  -2  10   8         21.54         25.76         8.35 o                         
  -1  10   8          2.21         10.88         9.80 o                         
   0  10   8         78.26         78.74        11.25 o                         
   1  10   8        131.04        132.82        13.06 o                         
   2  10   8         90.54        105.60        13.43 o                         
   3  10   8        493.86        519.92        21.06 o                         
   4  10   8         20.67         16.69         7.26 o                         
   5  10   8        118.83        119.75        10.16 o                         
   6  10   8        165.35        183.27        13.06 o                         
   7  10   8        122.28        122.29        11.98 o                         
   8  10   8         31.20         26.49         6.53 o                         
  -6  11   8         35.35         16.69         8.35 o                         
  -5  11   8        459.30        478.13        19.97 o                         
  -4  11   8         44.04         29.39         7.98 o                         
  -3  11   8         13.56         28.30        11.61 o                         
  -2  11   8         55.96         68.22        10.16 o                         
  -1  11   8         40.83         46.81         9.80 o                         
   0  11   8         33.01         30.12         8.35 o                         
   1  11   8        150.22        169.84        14.15 o                         
   2  11   8         53.27         89.26        12.34 o                         
   3  11   8         43.99         42.09        10.16 o                         
   4  11   8        359.34        379.33        22.14 o                         
   5  11   8         37.07         26.49         6.53 o                         
   6  11   8         81.67         67.13         8.71 o                         
  -4  12   8         38.31         55.88         9.07 o                         
  -3  12   8         73.39         67.13        11.97 o                         
  -2  12   8         65.08         70.76        11.25 o                         
  -1  12   8        167.47        168.75        13.79 o                         
   0  12   8          3.16          7.98         9.43 o                         
   1  12   8        198.83        203.96        13.43 o                         
   2  12   8        167.11        174.19        15.24 o                         
   3  12   8         17.27          6.17        11.61 o                         
   4  12   8         37.70         27.21        10.89 o                         
   0   1   9       2356.34       2399.58        46.31 o                         
   1   1   9        552.83        545.25        13.08 o                         
  -1   2   9        823.19        826.49        20.35 o                         
   0   2   9       2115.39       2100.30        44.83 o                         
   1   2   9       1606.47       1635.30        33.86 o                         
   2   2   9       2472.71       2468.01        51.05 o                         
  -2   3   9        485.48        481.57        14.89 o                         
  -1   3   9       1357.10       1359.95        33.84 o                         
   0   3   9        855.17        829.41        22.53 o                         
   1   3   9        919.73        891.66        22.17 o                         
   2   3   9        304.16        294.07         9.80 o                         
   3   3   9       1339.99       1402.99        34.56 o                         
  -3   4   9        117.08        116.85         6.53 o                         
  -2   4   9        367.83        365.26        13.43 o                         
  -1   4   9       1696.58       1774.16        48.78 o                         
   0   4   9        352.43        354.36        11.98 o                         
   1   4   9       1186.97       1209.51        31.27 o                         
   2   4   9        852.32        838.74        23.62 o                         
   3   4   9       1618.81       1605.51        42.58 o                         
   4   4   9        457.34        453.90        14.52 o                         
  -4   5   9        988.97       1025.96        27.62 o                         
  -3   5   9       1128.34       1120.42        34.54 o                         
  -2   5   9       1507.73       1457.39        44.75 o                         
  -1   5   9         56.16         53.34         4.35 o                         
   0   5   9        709.22        696.44        22.89 o                         
   1   5   9       1270.16       1225.54        37.09 o                         
   2   5   9        158.64        152.43         7.98 o                         
   3   5   9        656.98        656.01        19.98 o                         
   4   5   9        696.82        721.78        21.43 o                         
   5   5   9        339.72        326.36        14.88 o                         
  -5   6   9        263.78        244.28        11.98 o                         
  -4   6   9        268.50        261.35        11.25 o                         
  -3   6   9        158.77        161.50        10.52 o                         
  -2   6   9        136.33        146.98        11.61 o                         
  -1   6   9       1658.77       1658.46        55.31 o                         
   0   6   9        366.61        346.72        16.70 o                         
   1   6   9        816.96        831.31        27.25 o                         
   2   6   9        330.56        337.25        13.07 o                         
   3   6   9       1198.29       1190.60        32.36 o                         
   4   6   9        109.01        107.05         7.26 o                         
   5   6   9        609.38        614.84        23.24 o                         
   6   6   9        343.21        383.70        15.25 o                         
  -6   7   9         16.36         19.23         5.44 o                         
  -5   7   9        757.02        820.91        27.97 o                         
  -4   7   9         21.53         26.12         5.81 o                         
  -3   7   9        962.50        963.30        33.43 o                         
  -2   7   9        179.05        169.49        11.98 o                         
  -1   7   9        851.55        873.43        33.43 o                         
   0   7   9        396.33        396.46        18.15 o                         
   1   7   9        584.39        532.77        22.52 o                         
   2   7   9        214.59        201.80        10.89 o                         
   3   7   9         47.86         44.99         5.44 o                         
   4   7   9        381.07        406.60        15.61 o                         
   5   7   9        191.66        173.84         9.44 o                         
   6   7   9        150.70        168.75         9.80 o                         
   7   7   9         19.01         18.50         5.44 o                         
  -7   8   9        377.57        451.95        16.34 o                         
  -6   8   9         94.79        101.60         8.71 o                         
  -5   8   9        283.22        279.13        14.88 o                         
  -4   8   9        141.42        138.63        10.52 o                         
  -3   8   9        310.12        292.21        15.97 o                         
  -2   8   9         22.35         23.22         7.98 o                         
  -1   8   9        646.44        607.97        26.51 o                         
   0   8   9        430.72        465.09        19.24 o                         
   1   8   9         19.07         19.96         7.26 o                         
   2   8   9        870.97        852.68        30.15 o                         
   3   8   9        310.35        304.55        13.79 o                         
   4   8   9        418.63        417.50        16.34 o                         
   5   8   9         40.44         47.90         7.26 o                         
   6   8   9        417.47        432.38        18.15 o                         
   7   8   9         54.12         53.34         6.89 o                         
   8   8   9         71.89         76.93         8.35 o                         
  -8   9   9         53.49         62.77         9.43 o                         
  -7   9   9          7.79         14.88         9.07 o                         
  -6   9   9         72.20         67.86         9.07 o                         
  -5   9   9        160.64        145.89        10.89 o                         
  -4   9   9        267.61        272.95        16.33 o                         
  -3   9   9        195.23        184.37        14.15 o                         
  -2   9   9        379.92        349.23        21.78 o                         
  -1   9   9        275.81        299.09        17.06 o                         
   0   9   9        378.16        376.09        20.69 o                         
   1   9   9        136.99        142.98        12.34 o                         
   2   9   9        188.09        181.46        10.89 o                         
   3   9   9         50.96         52.25         7.98 o                         
   4   9   9        387.89        364.11        18.51 o                         
   5   9   9         28.82         30.48         7.98 o                         
   6   9   9         20.58         14.51         5.08 o                         
   7   9   9        159.21        152.42         9.44 o                         
   8   9   9        110.60         98.34         9.07 o                         
  -7  10   9        182.61        169.48        11.61 o                         
  -6  10   9         57.78         72.93        10.52 o                         
  -5  10   9        175.25        179.28        11.61 o                         
  -4  10   9        142.12        150.60        11.25 o                         
  -3  10   9        137.06        155.32        13.43 o                         
  -2  10   9         10.78          3.63         8.35 o                         
  -1  10   9         47.55         62.77        10.89 o                         
   0  10   9        135.10        135.36        13.43 o                         
   1  10   9         89.90        100.88        11.25 o                         
   2  10   9        251.59        233.01        17.42 o                         
   3  10   9        194.40        183.64        11.61 o                         
   4  10   9        116.62        124.83         9.80 o                         
   5  10   9         49.41         49.71         9.43 o                         
   6  10   9        279.06        264.96        14.52 o                         
   7  10   9         41.43         43.54         8.71 o                         
  -5  11   9         70.27         99.06        10.89 o                         
  -4  11   9         54.86         66.40         8.71 o                         
  -3  11   9         63.41         80.19        10.16 o                         
  -2  11   9        282.96        296.18        18.15 o                         
  -1  11   9         28.70         21.41         9.43 o                         
   0  11   9        164.74        157.50        12.70 o                         
   1  11   9         47.87         47.90         9.43 o                         
   2  11   9        253.50        279.83        18.51 o                         
   3  11   9         28.78         41.36        11.25 o                         
   4  11   9        103.05        104.14        12.70 o                         
   5  11   9        110.90         90.72         9.43 o                         
  -3  12   9         27.47         29.39        10.16 o                         
  -2  12   9         68.79         74.39        12.34 o                         
  -1  12   9          7.08          2.18         8.35 o                         
   0  12   9         66.29         56.61        11.25 o                         
   1  12   9          7.26          7.62         8.71 o                         
   2  12   9         41.26         51.52        11.25 o                         
   3  12   9        130.18        150.23        17.06 o                         
   0   1  10       2638.10       2676.27        49.24 o                         
   1   1  10       1619.62       1695.05        37.49 o                         
  -1   2  10       1005.09        984.43        23.99 o                         
   0   2  10        441.92        413.25        13.44 o                         
   1   2  10        732.79        738.66        19.26 o                         
   2   2  10       1251.26       1292.52        31.64 o                         
  -2   3  10        160.64        173.48         7.26 o                         
  -1   3  10        472.21        475.72        15.62 o                         
   0   3  10        669.60        702.22        20.71 o                         
   1   3  10        708.00        716.07        19.98 o                         
   2   3  10        164.98        177.84         6.90 o                         
   3   3  10       1565.86       1581.59        40.02 o                         
  -3   4  10       1839.06       1798.74        47.32 o                         
  -2   4  10        194.75        206.88        10.53 o                         
  -1   4  10         19.28         15.96         4.35 o                         
   0   4  10         36.47         37.01         4.72 o                         
   1   4  10        108.62        101.61         5.44 o                         
   2   4  10        687.82        673.86        18.89 o                         
   3   4  10         71.22         75.11         6.17 o                         
   4   4  10       1127.12       1141.04        30.53 o                         
  -4   5  10          6.66          5.44         3.63 o                         
  -3   5  10        272.71        260.99        10.89 o                         
  -2   5  10       1178.72       1208.43        41.44 o                         
  -1   5  10        450.63        485.83        18.16 o                         
   0   5  10         90.28         91.08         7.26 o                         
   1   5  10        232.15        230.12         9.80 o                         
   2   5  10        458.90        506.90        18.16 o                         
   3   5  10        406.12        416.08        15.61 o                         
   4   5  10       1602.06       1636.53        47.29 o                         
   5   5  10        350.00        342.33        15.61 o                         
  -5   6  10         45.12         53.70         5.81 o                         
  -4   6  10       1287.25       1290.21        39.99 o                         
  -3   6  10        330.64        326.35        16.70 o                         
  -2   6  10        127.87        122.30         9.80 o                         
  -1   6  10        349.19        346.70        17.43 o                         
   0   6  10        228.36        233.02        13.43 o                         
   1   6  10        168.75        173.12         9.44 o                         
   2   6  10        612.16        581.09        22.52 o                         
   3   6  10        243.77        238.83        11.61 o                         
   4   6  10         41.54         46.81         5.81 o                         
   5   6  10       1020.13       1009.46        33.43 o                         
   6   6  10        151.14        150.61         9.80 o                         
  -6   7  10        277.89        233.39        16.33 o                         
  -5   7  10         88.62         90.36         8.35 o                         
  -4   7  10        102.11         86.73         9.07 o                         
  -3   7  10         35.30         33.74         9.07 o                         
  -2   7  10        454.93        460.02        21.42 o                         
  -1   7  10        201.18        213.41        13.79 o                         
   0   7  10        422.77        448.38        21.06 o                         
   1   7  10         51.45         35.92         7.62 o                         
   2   7  10        302.44        351.74        14.52 o                         
   3   7  10        624.30        610.48        24.33 o                         
   4   7  10         21.52         29.75         6.53 o                         
   5   7  10        256.15        221.04        12.34 o                         
   6   7  10        177.98        183.64         9.80 o                         
   7   7  10        286.51        289.65        13.07 o                         
  -7   8  10         13.38         16.69         6.53 o                         
  -6   8  10         59.55         71.85         8.35 o                         
  -5   8  10        250.41        223.94        14.16 o                         
  -4   8  10         36.00         43.90         9.07 o                         
  -3   8  10         49.24         32.29         7.98 o                         
  -2   8  10        658.44        686.40        30.51 o                         
  -1   8  10        125.73        134.63        11.61 o                         
   0   8  10        797.13        836.57        35.24 o                         
   1   8  10         42.19         34.47         6.53 o                         
   2   8  10         11.18          7.98         6.17 o                         
   3   8  10        181.20        157.87        10.89 o                         
   4   8  10         23.19         27.21         6.89 o                         
   5   8  10        199.13        183.28        13.07 o                         
   6   8  10         72.69         74.39         7.26 o                         
   7   8  10         23.81         35.20         6.53 o                         
   8   8  10         35.65         28.66         7.98 o                         
  -7   9  10          8.52         13.79         7.62 o                         
  -6   9  10         55.71         55.15         7.98 o                         
  -5   9  10         31.15         47.17         7.98 o                         
  -4   9  10         39.86         50.44         8.71 o                         
  -3   9  10        264.74        243.91        18.87 o                         
  -2   9  10        185.43        164.77        14.88 o                         
  -1   9  10         64.02         56.97        10.16 o                         
   0   9  10         89.79         96.89        12.70 o                         
   1   9  10        784.07        770.77        35.60 o                         
   2   9  10        348.69        318.72        17.42 o                         
   3   9  10         30.92         35.20         7.62 o                         
   4   9  10          2.24          2.18         6.89 o                         
   5   9  10          7.89         14.51         7.62 o                         
   6   9  10          5.16         34.11        14.88 o                         
   7   9  10        341.26        315.80        16.33 o                         
  -6  10  10         49.19         50.44         7.26 o                         
  -5  10  10         49.17         52.61         8.71 o                         
  -4  10  10         38.49         29.03         8.71 o                         
  -3  10  10         21.32         21.04         9.07 o                         
  -2  10  10          0.19          5.81         9.80 o                         
  -1  10  10        714.11        706.74        30.87 o                         
   0  10  10          9.87         30.84         9.43 o                         
   1  10  10        270.81        268.59        16.33 o                         
   2  10  10          6.93         23.58         8.71 o                         
   3  10  10        110.76         98.34        12.34 o                         
   4  10  10          6.70         14.51         5.81 o                         
   5  10  10         42.58         25.40         7.26 o                         
   6  10  10         40.06         31.20         8.35 o                         
  -4  11  10         75.20         74.39        10.16 o                         
  -3  11  10        159.47        147.34        13.06 o                         
  -2  11  10         37.14         44.63        12.70 o                         
  -1  11  10         39.10         31.57         8.71 o                         
   0  11  10         14.68          9.43         9.43 o                         
   1  11  10        191.91        199.24        15.97 o                         
   2  11  10        176.75        192.70        15.24 o                         
   3  11  10         16.53         26.49        10.16 o                         
   4  11  10          9.60          9.80         9.43 o                         
   0  12  10        110.57        114.31        13.06 o                         
   0   1  11       1840.79       1851.87        36.04 o                         
   1   1  11       1107.77       1096.11        25.09 o                         
  -1   2  11        717.02        733.48        20.71 o                         
   0   2  11       1191.87       1182.43        30.91 o                         
   1   2  11        419.98        421.56        11.98 o                         
   2   2  11       1125.77       1098.26        29.45 o                         
  -2   3  11        829.62        787.36        23.25 o                         
  -1   3  11        670.20        687.63        21.43 o                         
   0   3  11        156.49        138.64         8.35 o                         
   1   3  11       1057.94       1041.77        31.62 o                         
   2   3  11        361.02        347.08        11.25 o                         
   3   3  11       1028.08       1018.75        27.62 o                         
  -3   4  11        238.81        241.74         9.44 o                         
  -2   4  11        158.33        168.40         9.07 o                         
  -1   4  11       1194.30       1259.35        41.08 o                         
   0   4  11         44.84         33.75         4.72 o                         
   1   4  11        323.78        326.36        12.71 o                         
   2   4  11        794.97        836.69        24.70 o                         
   3   4  11        296.66        275.15        11.62 o                         
   4   4  11        651.21        675.19        22.52 o                         
  -4   5  11        821.34        819.20        27.97 o                         
  -3   5  11        300.49        312.54        12.70 o                         
  -2   5  11        546.03        543.62        21.43 o                         
  -1   5  11        179.64        200.70        12.34 o                         
   0   5  11        178.13        174.21        11.61 o                         
   1   5  11        763.88        789.03        27.97 o                         
   2   5  11         51.54         42.09         6.53 o                         
   3   5  11       1003.73       1010.97        31.25 o                         
   4   5  11        368.81        385.54        15.61 o                         
   5   5  11        238.23        246.45        12.34 o                         
  -5   6  11        475.27        471.27        21.42 o                         
  -4   6  11        200.29        207.96        12.70 o                         
  -3   6  11        380.47        416.76        19.60 o                         
  -2   6  11         96.12        103.42        10.16 o                         
  -1   6  11        499.84        555.19        24.33 o                         
   0   6  11         30.52         33.74         7.62 o                         
   1   6  11        379.22        392.81        19.24 o                         
   2   6  11        202.02        197.08        11.98 o                         
   3   6  11        860.67        901.70        30.15 o                         
   4   6  11         60.08         46.45         6.53 o                         
   5   6  11        436.63        415.70        17.79 o                         
   6   6  11        406.65        401.15        17.06 o                         
  -6   7  11         19.31         19.96         7.26 o                         
  -5   7  11        317.31        310.72        15.61 o                         
  -4   7  11         15.78         12.70         5.81 o                         
  -3   7  11        609.32        643.13        27.96 o                         
  -2   7  11        221.88        238.09        14.15 o                         
  -1   7  11        326.06        341.95        19.60 o                         
   0   7  11        116.29        116.85        12.34 o                         
   1   7  11        989.19        978.16        38.88 o                         
   2   7  11          3.28          3.63         7.62 o                         
   3   7  11         80.63         66.40        10.89 o                         
   4   7  11        366.99        352.12        18.88 o                         
   5   7  11        235.77        206.52        14.88 o                         
   6   7  11        154.63        141.17         8.71 o                         
   7   7  11         84.74         82.37         9.43 o                         
  -7   8  11        289.54        289.28        13.79 o                         
  -6   8  11         78.80         82.73         9.07 o                         
  -5   8  11        114.00        120.84        10.16 o                         
  -4   8  11        140.28        136.09        11.25 o                         
  -3   8  11         33.20         32.66         9.07 o                         
  -2   8  11         40.04         47.17         9.43 o                         
  -1   8  11        283.13        295.10        19.24 o                         
   0   8  11        397.75        409.14        22.87 o                         
   1   8  11         18.06         21.41        10.16 o                         
   2   8  11        447.85        504.28        26.50 o                         
   3   8  11         54.97         54.07         8.35 o                         
   4   8  11        171.18        168.39        11.25 o                         
   5   8  11         22.32         20.32         6.53 o                         
   6   8  11        229.93        188.36        11.25 o                         
   7   8  11         82.43         89.63        10.16 o                         
   8   8  11        112.99        112.49        11.97 o                         
  -7   9  11         12.25         16.33         7.98 o                         
  -6   9  11         65.03         64.23         7.98 o                         
  -5   9  11         33.45         47.53         8.71 o                         
  -4   9  11         85.97        109.22        10.16 o                         
  -3   9  11        127.35        124.83        13.43 o                         
  -2   9  11        246.17        266.40        17.42 o                         
  -1   9  11        225.56        230.83        16.70 o                         
   0   9  11        216.40        199.61        15.97 o                         
   1   9  11        152.26        156.05        14.52 o                         
   2   9  11        228.69        254.42        16.33 o                         
   3   9  11          7.21         29.39         7.62 o                         
   4   9  11        111.40        109.59         9.07 o                         
   5   9  11         11.52         22.50         7.98 o                         
   6   9  11         55.56         62.41         8.35 o                         
   7   9  11        126.57        120.48        17.06 o                         
  -5  10  11         40.47         43.54         9.07 o                         
  -4  10  11         81.91         94.34        11.61 o                         
  -3  10  11        185.89        158.59        15.24 o                         
  -2  10  11         26.40         35.56        10.16 o                         
  -1  10  11         14.00         13.42         8.35 o                         
   0  10  11        263.57        303.79        19.60 o                         
   1  10  11        173.31        159.68        12.70 o                         
   2  10  11         37.92         33.38         9.43 o                         
   3  10  11         74.43        104.14        13.06 o                         
   4  10  11         81.24         59.51        11.25 o                         
   5  10  11         13.31         17.78         8.35 o                         
  -3  11  11         58.48         60.96        11.61 o                         
  -2  11  11        168.55        163.67        15.60 o                         
  -1  11  11         80.45         76.93        11.61 o                         
   0  11  11        186.39        213.39        16.33 o                         
   1  11  11         21.66         25.04         8.35 o                         
   2  11  11        108.30         83.10        13.79 o                         
   3  11  11         34.54         52.25         9.80 o                         
   0   0  12       1527.82       1510.73        57.48 o                         
   0   1  12        326.64        322.37         8.71 o                         
   1   1  12         73.29         71.12         3.99 o                         
  -1   2  12        846.57        859.65        25.43 o                         
   0   2  12        148.43        151.34         6.17 o                         
   1   2  12        589.04        582.54        17.80 o                         
   2   2  12        428.50        423.72        13.43 o                         
  -2   3  12        462.47        482.92        15.98 o                         
  -1   3  12       1027.50       1024.15        29.44 o                         
   0   3  12        129.60        134.64         7.98 o                         
   1   3  12       1661.05       1651.68        45.84 o                         
   2   3  12         25.73         26.12         4.72 o                         
   3   3  12        285.21        269.70        11.62 o                         
  -3   4  12        401.92        393.91        15.25 o                         
  -2   4  12        464.22        471.65        17.79 o                         
  -1   4  12        964.37        975.67        33.07 o                         
   0   4  12        356.45        383.00        14.52 o                         
   1   4  12         31.91         29.75         4.72 o                         
   2   4  12        524.69        530.16        22.51 o                         
   3   4  12        557.38        566.86        19.61 o                         
   4   4  12         31.43         31.20         6.17 o                         
  -4   5  12        221.52        218.13        11.98 o                         
  -3   5  12        256.47        262.06        13.43 o                         
  -2   5  12         56.47         56.61         6.89 o                         
  -1   5  12         16.10         12.34         5.08 o                         
   0   5  12       1177.33       1188.59        41.80 o                         
   1   5  12        118.79        136.45        11.25 o                         
   2   5  12        381.85        382.28        15.61 o                         
   3   5  12         51.82         55.52         8.35 o                         
   4   5  12         18.20         14.15         5.08 o                         
   5   5  12        248.35        248.62        13.43 o                         
  -5   6  12        227.95        218.13        14.88 o                         
  -4   6  12         20.78         19.23         7.26 o                         
  -3   6  12        246.40        257.34        13.43 o                         
  -2   6  12        320.83        310.36        17.42 o                         
  -1   6  12         39.34         48.62         8.35 o                         
   0   6  12        335.41        321.99        18.51 o                         
   1   6  12         64.83         63.14         9.07 o                         
   2   6  12        378.11        403.69        19.97 o                         
   3   6  12        206.63        215.22        13.79 o                         
   4   6  12        248.42        250.44        15.97 o                         
   5   6  12          0.16          1.45         6.53 o                         
   6   6  12         74.70         78.74        11.61 o                         
  -6   7  12         88.57         84.55         9.07 o                         
  -5   7  12        223.41        238.45        13.79 o                         
  -4   7  12         94.52         88.90         9.07 o                         
  -3   7  12         25.75         26.85         7.62 o                         
  -2   7  12         89.62         92.17        11.61 o                         
  -1   7  12        144.36        169.47        13.43 o                         
   0   7  12         26.43         27.21         9.43 o                         
   1   7  12        513.41        567.88        24.33 o                         
   2   7  12         79.20         91.81        10.52 o                         
   3   7  12         64.81         69.67        10.89 o                         
   4   7  12        306.79        338.30        18.51 o                         
   5   7  12         72.32         73.66         8.71 o                         
   6   7  12        217.74        219.57        17.06 o                         
   7   7  12        127.82        129.55        11.98 o                         
  -7   8  12         10.07         11.97        10.16 o                         
  -6   8  12         19.89         23.22         7.62 o                         
  -5   8  12         11.04         22.86         9.43 o                         
  -4   8  12        287.14        313.96        16.33 o                         
  -3   8  12         77.57         85.27         9.80 o                         
  -2   8  12        143.77        158.95        15.97 o                         
  -1   8  12        171.78        175.29        14.15 o                         
   0   8  12          1.05         -1.81         7.62 o                         
   1   8  12        187.02        194.16        14.52 o                         
   2   8  12        261.16        259.88        16.33 o                         
   3   8  12        105.57        133.54        11.97 o                         
   4   8  12        113.72         75.48         8.35 o                         
   5   8  12        164.35        162.94        12.34 o                         
   6   8  12         65.97         63.86        13.06 o                         
   7   8  12        160.91        163.30        13.79 o                         
  -6   9  12        217.71        202.51        16.69 o                         
  -5   9  12         22.95         23.58         9.43 o                         
  -4   9  12         43.24         46.08         9.43 o                         
  -3   9  12          9.27         13.06        10.16 o                         
  -2   9  12         62.32         63.14        12.34 o                         
  -1   9  12         76.45         71.85        10.89 o                         
   0   9  12        113.58        132.09        11.98 o                         
   1   9  12         36.95         32.29         8.35 o                         
   2   9  12         11.43         30.48         8.71 o                         
   3   9  12        229.02        225.38        16.33 o                         
   4   9  12          4.95         16.33         8.71 o                         
   5   9  12        268.39        275.12        16.70 o                         
   6   9  12         25.23         34.11        14.15 o                         
  -4  10  12         84.69         74.39        13.79 o                         
  -3  10  12        219.71        247.52        15.61 o                         
  -2  10  12         40.86         51.52        13.06 o                         
  -1  10  12         15.11         18.50        11.25 o                         
   0  10  12         83.82         67.13        11.97 o                         
   1  10  12         77.97         75.48        11.97 o                         
   2  10  12         70.62         68.94        11.97 o                         
   3  10  12        140.60        136.81        12.70 o                         
   4  10  12          6.64          0.73         7.62 o                         
   0   1  13         46.00         38.46         3.27 o                         
   1   1  13        146.76        145.53         5.81 o                         
  -1   2  13          9.52          8.71         3.27 o                         
   0   2  13         52.40         45.36         4.35 o                         
   1   2  13        489.58        461.50        14.52 o                         
   2   2  13        695.56        714.08        23.97 o                         
  -2   3  13         36.69         37.37         5.08 o                         
  -1   3  13        679.04        704.62        21.07 o                         
   0   3  13        808.42        835.18        28.70 o                         
   1   3  13        116.48        112.86         8.35 o                         
   2   3  13        470.18        474.92        19.61 o                         
   3   3  13        423.02        430.58        17.43 o                         
  -3   4  13        150.48        149.88        10.16 o                         
  -2   4  13        307.96        296.20        13.07 o                         
  -1   4  13       1088.67       1157.85        33.80 o                         
   0   4  13        689.93        705.70        30.87 o                         
   1   4  13        111.75        115.40        10.89 o                         
   2   4  13        305.51        311.45        15.97 o                         
   3   4  13        164.17        166.58        13.79 o                         
   4   4  13         70.45         54.79         8.35 o                         
  -4   5  13         57.18         46.08         7.98 o                         
  -3   5  13        214.60        213.41        14.15 o                         
  -2   5  13        566.35        563.93        20.33 o                         
  -1   5  13         34.77         37.01        10.52 o                         
   0   5  13        513.36        503.62        20.70 o                         
   1   5  13       1091.16       1185.06        48.70 o                         
   2   5  13        281.64        294.37        18.87 o                         
   3   5  13         17.53         12.70         7.98 o                         
   4   5  13         25.94         26.12         6.17 o                         
   5   5  13          3.89         -3.63         7.98 o                         
  -5   6  13         88.55         89.27        11.61 o                         
  -4   6  13        166.88        162.22        12.34 o                         
  -3   6  13          2.74         10.52         8.71 o                         
  -2   6  13        189.61        180.74        12.70 o                         
  -1   6  13        586.76        650.36        26.87 o                         
   0   6  13        346.18        361.92        20.33 o                         
   1   6  13        502.66        543.17        26.51 o                         
   2   6  13         81.76         78.02        13.43 o                         
   3   6  13        365.29        313.28        21.05 o                         
   4   6  13        120.10        120.12        10.16 o                         
   5   6  13         30.15         31.57        10.52 o                         
   6   6  13          5.64         17.05        11.61 o                         
  -6   7  13        180.14        165.49        14.88 o                         
  -5   7  13        186.48        186.18        17.42 o                         
  -4   7  13        214.09        220.66        13.07 o                         
  -3   7  13        284.23        276.22        13.43 o                         
  -2   7  13         31.71         25.04         6.17 o                         
  -1   7  13        314.18        345.20        19.96 o                         
   0   7  13        201.96        236.99        15.24 o                         
   1   7  13         72.86         64.23        11.25 o                         
   2   7  13        363.32        383.70        19.97 o                         
   3   7  13        265.63        311.05        17.78 o                         
   4   7  13          9.42         22.86         7.62 o                         
   5   7  13        102.33        102.69        12.70 o                         
   6   7  13         67.57         71.48        12.34 o                         
   7   7  13          9.82         23.22         9.07 o                         
  -6   8  13        195.93        182.55        18.51 o                         
  -5   8  13        101.78         81.28         9.80 o                         
  -4   8  13         70.83         60.96         9.43 o                         
  -3   8  13        356.53        369.53        17.42 o                         
  -2   8  13        109.50         94.71        11.97 o                         
  -1   8  13          1.33          7.26         7.62 o                         
   0   8  13         75.43         84.91        10.52 o                         
   1   8  13        147.24        158.22        13.79 o                         
   2   8  13        173.29        240.61        17.78 o                         
   3   8  13         60.45         64.59        11.61 o                         
   4   8  13         87.60         96.16        11.25 o                         
   5   8  13        155.08        156.77        13.79 o                         
   6   8  13        118.44        113.22        11.98 o                         
  -4   9  13        223.76        232.64        17.42 o                         
  -3   9  13         67.64         71.12        10.16 o                         
  -2   9  13        196.44        225.37        16.69 o                         
  -1   9  13         50.81         32.29        11.97 o                         
   0   9  13         24.31         41.36         9.43 o                         
   1   9  13         50.28         63.14        10.52 o                         
   2   9  13         31.76         21.04         9.07 o                         
   3   9  13        157.71        141.17        15.60 o                         
   4   9  13        193.59        170.57        16.69 o                         
  -1  10  13         14.56         35.92        10.88 o                         
   0  10  13         15.69         15.96         9.07 o                         
   1  10  13         30.63         34.47         9.80 o                         
   0   1  14        339.04        320.90        11.25 o                         
   1   1  14        287.82        268.61         9.80 o                         
  -1   2  14        343.80        337.60        13.43 o                         
   0   2  14        295.05        297.28        10.53 o                         
   1   2  14        136.92        122.30         7.26 o                         
   2   2  14        170.78        165.13         8.71 o                         
  -2   3  14        629.57        640.61        26.51 o                         
  -1   3  14        163.85        170.21        11.25 o                         
   0   3  14        142.97        133.55         9.07 o                         
   1   3  14        158.73        168.39        13.06 o                         
   2   3  14         88.43         97.61         9.43 o                         
   3   3  14        225.93        216.68        14.52 o                         
  -3   4  14        226.13        197.44        16.70 o                         
  -2   4  14         31.12         30.84         9.43 o                         
  -1   4  14         88.86         82.73         7.98 o                         
   0   4  14        253.95        252.62        13.43 o                         
   1   4  14        614.48        755.70        28.33 o                         
   2   4  14        233.26        227.93        16.33 o                         
   3   4  14         14.18         15.24         7.98 o                         
   4   4  14        175.68        165.49        15.61 o                         
  -4   5  14         39.55         38.82         8.71 o                         
  -3   5  14        266.94        223.22        18.51 o                         
  -2   5  14        265.39        267.50        14.16 o                         
  -1   5  14        587.32        634.74        25.42 o                         
   0   5  14         19.33         26.49         7.26 o                         
   1   5  14         17.78         21.04         7.98 o                         
   2   5  14        124.77        144.43        16.33 o                         
   3   5  14        285.48        333.93        21.05 o                         
   4   5  14        260.83        243.18        18.15 o                         
   5   5  14         47.97         71.48        11.61 o                         
  -5   6  14         19.19         27.58         9.43 o                         
  -4   6  14        301.74        300.18        18.15 o                         
  -3   6  14        188.40        193.80        11.98 o                         
  -2   6  14          8.53         17.05         7.62 o                         
  -1   6  14         38.42         26.49         7.62 o                         
   0   6  14        153.01        180.73        13.79 o                         
   1   6  14        243.40        246.44        15.61 o                         
   2   6  14        174.68        183.63        15.24 o                         
   3   6  14         42.75         21.77         7.98 o                         
   4   6  14          0.61          6.17         7.26 o                         
   5   6  14        177.03        215.93        19.23 o                         
   6   6  14         43.76         48.26        11.61 o                         
  -6   7  14         41.98         46.08        13.43 o                         
  -5   7  14         25.42         49.35        11.61 o                         
  -4   7  14        101.50        103.78        13.79 o                         
  -3   7  14          1.40         10.88         7.62 o                         
  -2   7  14        188.97        213.40        13.43 o                         
  -1   7  14         71.86         62.77        10.16 o                         
   0   7  14        188.91        208.68        15.24 o                         
   1   7  14         45.96         55.52        10.16 o                         
   2   7  14        147.44        146.25        14.15 o                         
   3   7  14        130.79        142.62        13.79 o                         
   4   7  14          4.80         21.04         8.35 o                         
   5   7  14        106.65         90.72        14.15 o                         
   6   7  14        112.01         97.98        16.69 o                         
  -4   8  14         18.94         34.47        10.89 o                         
  -3   8  14         47.63         48.98        10.16 o                         
  -2   8  14        119.85        108.50        10.89 o                         
  -1   8  14         31.98         52.61        12.70 o                         
   0   8  14        144.31        161.12        14.88 o                         
   1   8  14          1.77          4.72         8.71 o                         
   2   8  14          3.95          6.17         8.71 o                         
   3   8  14        134.68        140.80        17.78 o                         
   4   8  14        202.10        203.60        15.97 o                         
  -2   9  14         44.79         54.06        11.61 o                         
  -1   9  14         17.64         14.88        11.25 o                         
   0   9  14         41.57         56.60        10.89 o                         
   1   9  14        120.30        127.73        15.97 o                         
   2   9  14        179.11        176.37        15.97 o                         
   0   1  15        557.54        554.11        17.43 o                         
   1   1  15        452.98        479.60        18.15 o                         
  -1   2  15        199.74        189.81        10.89 o                         
   0   2  15        352.31        359.01        16.34 o                         
   1   2  15        207.98        198.89        11.25 o                         
   2   2  15         98.04         80.56         8.35 o                         
  -2   3  15        309.06        281.67        18.51 o                         
  -1   3  15         80.57         62.78         7.98 o                         
   0   3  15        119.71        121.20         8.35 o                         
   1   3  15        200.96        186.91         9.80 o                         
   2   3  15        588.77        616.58        28.32 o                         
   3   3  15         89.65         78.02         9.80 o                         
  -3   4  15        202.38        198.52        17.42 o                         
  -2   4  15        143.18        169.47        13.79 o                         
  -1   4  15          9.27         -1.09         7.26 o                         
   0   4  15        197.50        194.89        11.61 o                         
   1   4  15         31.57         29.39         6.17 o                         
   2   4  15         17.31         30.48         7.62 o                         
   3   4  15          3.83          9.43         7.26 o                         
   4   4  15        302.87        325.22        23.96 o                         
  -4   5  15        315.65        301.63        22.14 o                         
  -3   5  15         43.97         43.90        11.97 o                         
  -2   5  15         42.88         44.99        14.88 o                         
  -1   5  15         56.63         55.88         7.62 o                         
   0   5  15          2.51         11.97         6.17 o                         
   1   5  15         73.71         73.30         9.07 o                         
   2   5  15        257.93        260.24        17.42 o                         
   3   5  15        349.91        362.63        19.60 o                         
   4   5  15        118.47        114.67        14.88 o                         
   5   5  15        128.92        104.87        15.60 o                         
  -5   6  15         99.56        116.84        15.97 o                         
  -4   6  15         15.38          2.90        12.34 o                         
  -3   6  15        185.75        173.47        16.69 o                         
  -2   6  15        252.25        254.43        18.87 o                         
  -1   6  15          2.66         -0.36         7.26 o                         
   0   6  15        240.27        263.86        18.15 o                         
   1   6  15         25.20         41.36        11.25 o                         
   2   6  15         63.83         62.05        11.25 o                         
   3   6  15        168.30        160.77        14.15 o                         
   4   6  15        136.43        145.52        16.33 o                         
   5   6  15         76.84         92.17        14.51 o                         
  -4   7  15        155.23        133.18        17.78 o                         
  -3   7  15         56.21         28.30        11.97 o                         
  -2   7  15         62.94         77.29        14.51 o                         
  -1   7  15         17.52         15.24         7.98 o                         
   0   7  15        152.83        167.66        15.24 o                         
   1   7  15        196.27        191.98        15.97 o                         
   2   7  15         43.58         33.38        10.52 o                         
   3   7  15         97.51        102.69        15.24 o                         
   4   7  15        191.90        189.44        18.87 o                         
  -2   8  15         71.87         51.89        11.97 o                         
  -1   8  15        265.17        206.88        14.52 o                         
   0   8  15         71.97         56.24        12.34 o                         
   1   8  15        123.66         99.79        13.06 o                         
   2   8  15         82.41         78.02        13.79 o                         
   0   0  16       1141.37       1064.01        60.69 o                         
   0   1  16         54.13         57.33         7.62 o                         
   1   1  16         37.76         55.52         7.62 o                         
  -1   2  16        241.60        270.76        16.70 o                         
   0   2  16         39.24         44.27        13.43 o                         
   1   2  16        477.94        523.90        25.05 o                         
   2   2  16        217.33        198.52        14.52 o                         
  -2   3  16         26.52         24.31         9.43 o                         
  -1   3  16        227.20        240.63        18.51 o                         
   0   3  16         18.39         42.45        11.25 o                         
   1   3  16         86.02         97.97        10.89 o                         
   2   3  16         12.33         15.96         7.98 o                         
   3   3  16         40.44         24.31         7.98 o                         
  -3   4  16        117.76        115.40        15.24 o                         
  -2   4  16        146.32        136.45        17.78 o                         
  -1   4  16        147.56        123.02        12.70 o                         
   0   4  16         40.64         36.28         7.98 o                         
   1   4  16          2.47          0.36         8.35 o                         
   2   4  16         94.40         81.65        10.16 o                         
   3   4  16        431.27        438.90        24.69 o                         
   4   4  16          3.81          8.35        11.25 o                         
  -4   5  16        102.52         66.41        12.34 o                         
  -3   5  16        312.47        282.75        22.14 o                         
  -2   5  16         27.12         18.87         9.80 o                         
  -1   5  16          2.91         -6.89         7.26 o                         
   0   5  16         29.14         25.04         9.07 o                         
   1   5  16        101.61        112.49        11.61 o                         
   2   5  16         52.89         29.75         8.35 o                         
   3   5  16         16.39         27.94        10.89 o                         
   4   5  16         20.87         21.04         9.07 o                         
  -3   6  16        157.19        148.43        15.97 o                         
  -2   6  16         17.56         24.31        10.52 o                         
  -1   6  16         22.91         16.69         9.07 o                         
   0   6  16         47.50         38.82         9.43 o                         
   1   6  16         25.41         24.31         8.35 o                         
   2   6  16         80.08         81.64        11.25 o                         
   3   6  16         74.16         62.77        13.79 o                         
   0   7  16         11.45         20.68         9.80 o                         
   0   1  17         86.28         95.80        11.25 o                         
   1   1  17        324.46        398.92        26.13 o                         
  -1   2  17        105.31        135.35        25.76 o                         
   0   2  17         81.82        103.42        11.25 o                         
   1   2  17         64.59         56.24        10.16 o                         
   2   2  17         19.24         30.84        11.97 o                         
  -2   3  17         79.79        137.89        28.67 o                         
  -1   3  17        281.23        249.72        22.14 o                         
   0   3  17        184.23        187.26        14.15 o                         
   1   3  17         47.61         40.28         9.80 o                         
   2   3  17        303.24        294.37        22.14 o                         
   3   3  17          4.56          8.35        14.51 o                         
  -3   4  17         38.43         31.57         9.43 o                         
  -2   4  17        203.51        162.59        16.69 o                         
  -1   4  17        126.68        121.93        17.42 o                         
   0   4  17        256.50        274.75        22.14 o                         
   1   4  17         40.10         23.22         9.07 o                         
   2   4  17          1.66         -5.08        10.88 o                         
   3   4  17          1.56         -2.18        11.61 o                         
  -2   5  17         63.13         59.15        15.97 o                         
  -1   5  17         38.80         23.58         9.07 o                         
   0   5  17         66.14         66.04        15.97 o                         
   1   5  17        118.24        109.95        14.88 o                         
   2   5  17        232.76        162.23        26.13 o                         
   0   1  18          4.73         23.58        22.86 o                         
   1   1  18         12.55         34.83        15.60 o                         
  -1   2  18         28.81         94.70        19.23 o                         
   0   2  18        278.58        295.08        22.87 o                         
   1   2  18         69.07         81.64        16.69 o                         
                                                                                
