# Supplementary material for: Synthesis, decom­position studies and crystal structure of a three-dimensional CuCN network structure with protonated N-methyl­ethano­lamine as the guest cation
Source: Acta Crystallogr C Struct Chem. 2020 Apr 17;76(Pt 5):405–11. doi: 10.1107/S2053229620004477 (PMC7199200; doi:10.1107/S2053229620004477)
Supplement: Supplementary file 3 [file c-76-00405-sup3.txt]

Details of Separate Crystals
Crystal 1
Crystal 2
Crystal 3
Crystal 4
Thetamax
30o
30o
35o
35o
# reflections collected
15957
7382
8202
13604
# unique reflections, NO
2598
2612
3904
3948
Rmerg
0.038
0.035
0.039
0.048
# Variables, NV
130
130
130
130
R1(I>2sigma)
0.0326
0.0268
0.0416
0.0336
R1(all)
0.0405
0.0286
0.0486
0.0391
Rw
0.0747
0.0670
0.0975
0.0724
GOOF
1.06
1.03
1.34
1.28
Flack Parameter
-0.01(2)
0.03(3)
0.03(3)
0.02(2)
